# Supplementary material for: Observation of Contrary Thermo-responsive Trend for Single Crystal and Powder Samples in Mechano-, Thermo- and Solvato-responsive Luminescent Cubane [Ag4I4L4] Cluster
Source: Sci Rep. 2017 Oct 12;7:13058. doi: 10.1038/s41598-017-11974-8 (PMC5638816; doi:10.1038/s41598-017-11974-8)
Supplement: Supplementary file 2 — the Crystallographic Information Framework [file 41598_2017_11974_MOESM2_ESM.cif]

data_global

#====================================================================
# 1. SUBMISSION DETAILS

_publ_contact_author   # Name and address of author for correspondence
;
      'Zhang, Xian-Ming'
      School of Chemistry & Material Science
      Shanxi Normal University
      Linfen 041004
      Shanxi Province
      P. R. China
;
_publ_contact_author_phone '86-357-2051402'
_publ_contact_author_fax    '86-357-2051402'
_publ_contact_author_email  zhangxm@dns.sxnu.edu.cn
_publ_requested_joiurnal    'Sci.Rep'
_publ_requested_coeditor_name ?
_publ_contact_letter
;
Dear Sir or Madam:
Please consider this CIF as a supplmentary data for a manuscript
submitted to Sci.Rep. 
Xian-Ming Zhang
;
#=================================================================

# 2. PROCESSING SUMMARY (IUCr Office Use Only)

_journal_date_recd_electronic     ?

_journal_date_to_coeditor         ?
_journal_date_from_coeditor       ?
_journal_date_accepted            ?

_journal_date_printers_first      ?
_journal_date_printers_final      ?
_journal_date_proofs_out          ?
_journal_date_proofs_in           ?

_journal_coeditor_name            ?
_journal_coeditor_code            ?
_journal_coeditor_notes
 ?

_journal_techeditor_code          ?
_journal_techeditor_notes
 ?

_journal_coden_ASTM               ?
_journal_name_full                ?
_journal_year                     ?
_journal_volume                   ?
_journal_issue                    ?
_journal_page_first               ?
_journal_page_last                ?

_journal_suppl_publ_number        ?
_journal_suppl_publ_pages         ?

#=======================================================

# 3. TITLE AND AUTHOR LIST

_publ_section_title
;
?
;

loop_
 _publ_author_name
 _publ_author_address
     'Li, Shi-Li'
;     Key Laboratory of Magnetic Molecules & Magnetic Information Materials
      School of Chemistry & Material Science
      Shanxi Normal University
      Linfen 041004
      Shanxi Province
      P. R. China
;
     'Han, Min'
;     Key Laboratory of Magnetic Molecules & Magnetic Information Materials
      School of Chemistry & Material Science
      Shanxi Normal University
      Linfen 041004
      Shanxi Province
      P. R. China
;
     'Wu, Bin'
;     Key Laboratory of Magnetic Molecules & Magnetic Information Materials
      School of Chemistry & Material Science
      Shanxi Normal University
      Linfen 041004
      Shanxi Province
      P. R. China
;
     'Jie, Wang'
;     Key Laboratory of Magnetic Molecules & Magnetic Information Materials
      School of Chemistry & Material Science
      Shanxi Normal University
      Linfen 041004
      Shanxi Province
      P. R. China
;
      'Zhang, Fu-Qiang'
;     Key Laboratory of Magnetic Molecules & Magnetic Information Materials
      School of Chemistry & Material Science
      Shanxi Normal University
      Linfen 041004
      Shanxi Province
      P. R. China
;
     'Zhang, Xian-Ming'
;     Key Laboratory of Magnetic Molecules & Magnetic Information Materials
      School of Chemistry & Material Science
      Shanxi Normal University
      Linfen 041004
      Institute of Crystalline Materials,
      Shanxi University
      Taiyuan 030006 
      Shanxi Province
      P. R. China
;

#======================================
data_a
_audit_creation_date              2017-03-28
_audit_creation_method
;
Olex2 1.2
(compiled 2015.09.30 svn.r3233 for OlexSys, GUI svn.r5103)
;
_shelxl_version_number            2013-2
_publ_contact_author_address      ?
_publ_contact_author_email        ?
_publ_contact_author_name         ''
_publ_contact_author_phone        ?
_publ_section_references
;
Burla, M.C., Caliandro, R., Camalli, M., Carrozzini, B., Cascarano, G.L.,
 De Caro, L., Giacovazzo, C., Polidori, G., Siliqi, D., Spagna, R.
 (2007). J. Appl. Cryst. 40, 609-613.

Dolomanov, O.V., Bourhis, L.J., Gildea, R.J, Howard, J.A.K. & Puschmann, H.
 (2009), J. Appl. Cryst. 42, 339-341.

Sheldrick, G.M. (2015). Acta Cryst. C71, 3-8.
;
_chemical_name_common             ?
_chemical_name_systematic
;
 ? 
;
_chemical_formula_moiety          'C84 H87 Ag4 I4 P4'
_chemical_formula_sum             'C84 H87 Ag4 I4 P4'
_chemical_formula_weight          2159.49
_chemical_absolute_configuration  ?
_chemical_melting_point           ?
loop_
  _atom_type_symbol
  _atom_type_description
  _atom_type_scat_dispersion_real
  _atom_type_scat_dispersion_imag
  _atom_type_scat_source
 'C' 'C' 0.0033 0.0016 'International Tables Vol C Tables 4.2.6.8 and 6.1.1.4'
 'H' 'H' 0.0000 0.0000 'International Tables Vol C Tables 4.2.6.8 and 6.1.1.4'
 'Ag' 'Ag' -0.8971 1.1015
 'International Tables Vol C Tables 4.2.6.8 and 6.1.1.4'
 'I' 'I' -0.4742 1.8119 'International Tables Vol C Tables 4.2.6.8 and 6.1.1.4'
 'P' 'P' 0.1023 0.0942 'International Tables Vol C Tables 4.2.6.8 and 6.1.1.4'

_shelx_space_group_comment
;
The symmetry employed for this shelxl refinement is uniquely defined
by the following loop, which should always be used as a source of
symmetry information in preference to the above space-group names.
They are only intended as comments.
;
_space_group_crystal_system       'cubic'
_space_group_IT_number            220
_space_group_name_H-M_alt         'I -4 3 d'
_space_group_name_Hall            'I -4bd 2c 3'
loop_
  _space_group_symop_operation_xyz
 'x, y, z'
 '-x+1/2, -y, z+1/2'
 '-x, y+1/2, -z+1/2'
 'x+1/2, -y+1/2, -z'
 'z, x, y'
 'z+1/2, -x+1/2, -y'
 '-z+1/2, -x, y+1/2'
 '-z, x+1/2, -y+1/2'
 'y, z, x'
 '-y, z+1/2, -x+1/2'
 'y+1/2, -z+1/2, -x'
 '-y+1/2, -z, x+1/2'
 'y+1/4, x+1/4, z+1/4'
 '-y+1/4, -x+3/4, z+3/4'
 'y+3/4, -x+1/4, -z+3/4'
 '-y+3/4, x+3/4, -z+1/4'
 'x+1/4, z+1/4, y+1/4'
 '-x+3/4, z+3/4, -y+1/4'
 '-x+1/4, -z+3/4, y+3/4'
 'x+3/4, -z+1/4, -y+3/4'
 'z+1/4, y+1/4, x+1/4'
 'z+3/4, -y+1/4, -x+3/4'
 '-z+3/4, y+3/4, -x+1/4'
 '-z+1/4, -y+3/4, x+3/4'
 'x+1/2, y+1/2, z+1/2'
 '-x+1, -y+1/2, z+1'
 '-x+1/2, y+1, -z+1'
 'x+1, -y+1, -z+1/2'
 'z+1/2, x+1/2, y+1/2'
 'z+1, -x+1, -y+1/2'
 '-z+1, -x+1/2, y+1'
 '-z+1/2, x+1, -y+1'
 'y+1/2, z+1/2, x+1/2'
 '-y+1/2, z+1, -x+1'
 'y+1, -z+1, -x+1/2'
 '-y+1, -z+1/2, x+1'
 'y+3/4, x+3/4, z+3/4'
 '-y+3/4, -x+5/4, z+5/4'
 'y+5/4, -x+3/4, -z+5/4'
 '-y+5/4, x+5/4, -z+3/4'
 'x+3/4, z+3/4, y+3/4'
 '-x+5/4, z+5/4, -y+3/4'
 '-x+3/4, -z+5/4, y+5/4'
 'x+5/4, -z+3/4, -y+5/4'
 'z+3/4, y+3/4, x+3/4'
 'z+5/4, -y+3/4, -x+5/4'
 '-z+5/4, y+5/4, -x+3/4'
 '-z+3/4, -y+5/4, x+5/4'

_cell_length_a                    32.2143(7)
_cell_length_b                    32.2143(7)
_cell_length_c                    32.2143(7)
_cell_angle_alpha                 90
_cell_angle_beta                  90
_cell_angle_gamma                 90
_cell_volume                      33431(2)
_cell_formula_units_Z             16
_cell_measurement_reflns_used     6953
_cell_measurement_temperature     293(2)
_cell_measurement_theta_max       25.202
_cell_measurement_theta_min       2.365
_shelx_estimated_absorpt_T_max    0.787
_shelx_estimated_absorpt_T_min    0.560
_exptl_absorpt_coefficient_mu     2.518
_exptl_absorpt_correction_T_max   1
_exptl_absorpt_correction_T_min   0.659203
_exptl_absorpt_correction_type    multi-scan
_exptl_absorpt_process_details
;
? was used for absorption correction.
R(int) was 0.0687 before and 0.0377 after correction.
The Ratio of minimum to maximum transmission is 0.6592.
The \l/2 correction factor is 0.0015.
;
_exptl_crystal_colour             'colorless'
_exptl_crystal_density_diffrn     1.716
_exptl_crystal_density_meas       ?
_exptl_crystal_density_method     'not measured'
_exptl_crystal_description        'block'
_exptl_crystal_F_000              16816
_exptl_crystal_size_max           0.26
_exptl_crystal_size_mid           0.18
_exptl_crystal_size_min           0.1
_exptl_special_details
;
 ? 
;
_exptl_transmission_factor_max    ?
_exptl_transmission_factor_min    ?
_diffrn_reflns_av_R_equivalents   0.0492
_diffrn_reflns_av_unetI/netI      0.0217
_diffrn_reflns_Laue_measured_fraction_full 1.000
_diffrn_reflns_Laue_measured_fraction_max 1.001
_diffrn_reflns_limit_h_max        40
_diffrn_reflns_limit_h_min        -40
_diffrn_reflns_limit_k_max        40
_diffrn_reflns_limit_k_min        -23
_diffrn_reflns_limit_l_max        38
_diffrn_reflns_limit_l_min        -40
_diffrn_reflns_number             90321
_diffrn_reflns_point_group_measured_fraction_full 1.000
_diffrn_reflns_point_group_measured_fraction_max 1.001
_diffrn_reflns_theta_full         26.000
_diffrn_reflns_theta_max          26.359
_diffrn_reflns_theta_min          1.548
_diffrn_ambient_temperature       293(2)
_diffrn_detector_area_resol_mean  ?
_diffrn_measured_fraction_theta_full 1.000
_diffrn_measured_fraction_theta_max 1.001
_diffrn_measurement_device_type   'CCD area detector'
_diffrn_measurement_method        'phi and omega scans'
_diffrn_radiation_monochromator   'graphite'
_diffrn_radiation_type            MoK\a
_diffrn_radiation_wavelength      0.71073
_diffrn_source                    ?
_reflns_Friedel_coverage          0.894
_reflns_Friedel_fraction_full     1.000
_reflns_Friedel_fraction_max      1.001
_reflns_number_gt                 4471
_reflns_number_total              5704
_reflns_special_details
;
 Reflections were merged by SHELXL according to the crystal
 class for the calculation of statistics and refinement.
 
 _reflns_Friedel_fraction is defined as the number of unique
 Friedel pairs measured divided by the number that would be
 possible theoretically, ignoring centric projections and
 systematic absences.
;
_reflns_threshold_expression      'I > 2\s(I)'
_computing_cell_refinement        ?
_computing_data_collection        ?
_computing_data_reduction         ?
_computing_molecular_graphics     'Olex2 (Dolomanov et al., 2009)'
_computing_publication_material   'Olex2 (Dolomanov et al., 2009)'
_computing_structure_refinement   'ShelXL (Sheldrick, 2015)'
_computing_structure_solution     'SIR2004 (Burla et al., 2007)'
_refine_diff_density_max          0.637
_refine_diff_density_min          -0.420
_refine_diff_density_rms          0.071
_refine_ls_abs_structure_details
;
 Flack x determined using 1856 quotients [(I+)-(I-)]/[(I+)+(I-)]
 (Parsons and Flack (2004), Acta Cryst. A60, s61).
;
_refine_ls_abs_structure_Flack    -0.029(11)
_refine_ls_extinction_coef        .
_refine_ls_extinction_method      none
_refine_ls_goodness_of_fit_ref    1.031
_refine_ls_hydrogen_treatment     mixed
_refine_ls_matrix_type            full
_refine_ls_number_parameters      290
_refine_ls_number_reflns          5704
_refine_ls_number_restraints      6
_refine_ls_R_factor_all           0.0532
_refine_ls_R_factor_gt            0.0358
_refine_ls_restrained_S_all       1.031
_refine_ls_shift/su_max           0.015
_refine_ls_shift/su_mean          0.001
_refine_ls_structure_factor_coef  Fsqd
_refine_ls_weighting_details
;
 w=1/[\s^2^(Fo^2^)+(0.0452P)^2^+59.7591P]
 where P=(Fo^2^+2Fc^2^)/3
;
_refine_ls_weighting_scheme       calc
_refine_ls_wR_factor_gt           0.0835
_refine_ls_wR_factor_ref          0.0958
_refine_special_details
;
 ?
;
_olex2_refinement_description
;
1. Fixed Uiso
 At 1.2 times of:
  All C(H) groups, All C(H,H) groups
 At 1.5 times of:
  All C(H,H,H) groups
2. Uiso/Uaniso restraints and constraints
Uanis(C12) \\sim Ueq: with sigma of 0.01 and sigma for terminal atoms of 0.01
3.a Secondary CH2 refined with riding coordinates:
 C9(H9a,H9b)
3.b Me refined with riding coordinates:
 C7(H7a,H7b,H7c), C14(H14a,H14b,H14c), C21(H21a,H21b,H21c), C28(H28a,H28b,H28c)
3.c Aromatic/amide H refined with riding coordinates:
 C2(H2), C4(H4), C5(H5), C6(H6), C11(H11), C12(H12), C13(H13), C16(H16),
 C18(H18), C19(H19), C20(H20), C23(H23), C25(H25), C26(H26), C27(H27)
;
_atom_sites_solution_hydrogens    geom
_atom_sites_solution_primary      ?
_atom_sites_solution_secondary    ?
loop_
  _atom_site_label
  _atom_site_type_symbol
  _atom_site_fract_x
  _atom_site_fract_y
  _atom_site_fract_z
  _atom_site_U_iso_or_equiv
  _atom_site_adp_type
  _atom_site_occupancy
  _atom_site_site_symmetry_order
  _atom_site_calc_flag
  _atom_site_refinement_flags_posn
  _atom_site_refinement_flags_adp
  _atom_site_refinement_flags_occupancy
  _atom_site_disorder_assembly
  _atom_site_disorder_group
 Ag1 Ag 0.99042(3) 0.40806(3) 0.03065(3) 0.0920(3) Uani 1 1 d . . . . .
 Ag2 Ag 0.89787(2) 0.39787(2) 0.10213(2) 0.0790(3) Uani 1 3 d S T P . .
 I1 I 0.99508(2) 0.49508(2) 0.00492(2) 0.0739(3) Uani 1 3 d S T P . .
 I2 I 0.90765(2) 0.37904(2) 0.01366(2) 0.07730(19) Uani 1 1 d . . . . .
 P1 P 1.04963(8) 0.36759(7) 0.00439(8) 0.0718(6) Uani 1 1 d . . . . .
 P2 P 0.85395(7) 0.35395(7) 0.14605(7) 0.0585(8) Uani 1 3 d S T P . .
 C1 C 1.1003(3) 0.3889(3) 0.0173(3) 0.069(2) Uani 1 1 d . . . . .
 C2 C 1.1033(3) 0.4321(3) 0.0236(3) 0.076(2) Uani 1 1 d . . . . .
 H2 H 1.0794 0.4482 0.0214 0.091 Uiso 1 1 calc R . . . .
 C3 C 1.1407(4) 0.4513(3) 0.0329(3) 0.086(3) Uani 1 1 d . . . . .
 C4 C 1.1752(4) 0.4259(4) 0.0375(4) 0.097(3) Uani 1 1 d . . . . .
 H4 H 1.2005 0.4378 0.0445 0.116 Uiso 1 1 calc R . . . .
 C5 C 1.1729(4) 0.3835(4) 0.0319(4) 0.103(4) Uani 1 1 d . . . . .
 H5 H 1.1965 0.3671 0.0345 0.123 Uiso 1 1 calc R . . . .
 C6 C 1.1353(3) 0.3659(3) 0.0224(3) 0.084(3) Uani 1 1 d . . . . .
 H6 H 1.1337 0.3372 0.0193 0.101 Uiso 1 1 calc R . . . .
 C7 C 1.1433(4) 0.4975(4) 0.0368(5) 0.119(4) Uani 1 1 d . . . . .
 H7A H 1.1714 0.5053 0.0433 0.178 Uiso 1 1 calc R . . . .
 H7B H 1.1252 0.5067 0.0586 0.178 Uiso 1 1 calc R . . . .
 H7C H 1.1352 0.5101 0.0111 0.178 Uiso 1 1 calc R . . . .
 C8 C 1.0506(5) 0.3618(3) -0.0512(3) 0.098(4) Uani 1 1 d . . . . .
 C9 C 1.0862(6) 0.3661(3) -0.0740(4) 0.138(7) Uani 1 1 d . . . . .
 H9A H 1.1062 0.3452 -0.0656 0.165 Uiso 1 1 calc R . . . .
 H9B H 1.0982 0.3932 -0.0690 0.165 Uiso 1 1 calc R . . . .
 C10 C 1.0762(5) 0.3610(4) -0.1235(6) 0.128(5) Uani 1 1 d . . . . .
 C11 C 1.0383(5) 0.3525(5) -0.1328(6) 0.118(4) Uani 1 1 d . . . . .
 H11 H 1.0347 0.3504 -0.1613 0.4(2) Uiso 1 1 calc R . . . .
 C12 C 1.0062(9) 0.3466(9) -0.1144(8) 0.206(9) Uani 1 1 d . U . . .
 H12 H 0.9810 0.3388 -0.1262 0.247 Uiso 1 1 calc R . . . .
 C13 C 1.0136(7) 0.3536(6) -0.0711(5) 0.174(9) Uani 1 1 d . . . . .
 H13 H 0.9903 0.3524 -0.0541 0.208 Uiso 1 1 calc R . . . .
 C14 C 1.1113(6) 0.3678(7) -0.1363(10) 0.219(12) Uani 1 1 d . . . . .
 H14A H 1.1116 0.3659 -0.1660 0.329 Uiso 1 1 calc R . . . .
 H14B H 1.1301 0.3476 -0.1249 0.329 Uiso 1 1 calc R . . . .
 H14C H 1.1198 0.3951 -0.1279 0.329 Uiso 1 1 calc R . . . .
 C15 C 1.0528(3) 0.3147(3) 0.0246(4) 0.087(3) Uani 1 1 d . . . . .
 C16 C 1.0517(4) 0.3094(4) 0.0661(4) 0.098(4) Uani 1 1 d . . . . .
 H16 H 1.0491 0.3326 0.0830 0.118 Uiso 1 1 calc R . . . .
 C17 C 1.0542(4) 0.2704(5) 0.0845(5) 0.117(5) Uani 1 1 d . . . . .
 C18 C 1.0574(5) 0.2372(5) 0.0602(8) 0.153(9) Uani 1 1 d . . . . .
 H18 H 1.0594 0.2110 0.0720 0.184 Uiso 1 1 calc R . . . .
 C19 C 1.0577(5) 0.2413(4) 0.0189(7) 0.145(7) Uani 1 1 d . . . . .
 H19 H 1.0594 0.2176 0.0025 0.174 Uiso 1 1 calc R . . . .
 C20 C 1.0556(4) 0.2800(3) -0.0003(5) 0.114(4) Uani 1 1 d . . . . .
 H20 H 1.0561 0.2823 -0.0290 0.136 Uiso 1 1 calc R . . . .
 C21 C 1.0536(5) 0.2678(6) 0.1313(6) 0.165(8) Uani 1 1 d . . . . .
 H21A H 1.0556 0.2393 0.1397 0.248 Uiso 1 1 calc R . . . .
 H21B H 1.0281 0.2794 0.1415 0.248 Uiso 1 1 calc R . . . .
 H21C H 1.0766 0.2831 0.1424 0.248 Uiso 1 1 calc R . . . .
 C22 C 0.8754(3) 0.3422(3) 0.1970(3) 0.065(2) Uani 1 1 d . . . . .
 C23 C 0.9175(3) 0.3365(3) 0.2004(3) 0.075(2) Uani 1 1 d . . . . .
 H23 H 0.9341 0.3391 0.1770 0.090 Uiso 1 1 calc R . . . .
 C24 C 0.9355(4) 0.3268(4) 0.2383(4) 0.093(3) Uani 1 1 d . . . . .
 C25 C 0.9114(5) 0.3227(4) 0.2718(4) 0.120(5) Uani 1 1 d . . . . .
 H25 H 0.9235 0.3157 0.2971 0.144 Uiso 1 1 calc R . . . .
 C26 C 0.8687(5) 0.3284(4) 0.2697(4) 0.112(4) Uani 1 1 d . . . . .
 H26 H 0.8523 0.3257 0.2933 0.134 Uiso 1 1 calc R . . . .
 C27 C 0.8514(4) 0.3382(3) 0.2325(3) 0.090(3) Uani 1 1 d . . . . .
 H27 H 0.8228 0.3423 0.2308 0.108 Uiso 1 1 calc R . . . .
 C28 C 0.9827(4) 0.3199(5) 0.2403(5) 0.154(7) Uani 1 1 d . . . . .
 H28A H 0.9906 0.3135 0.2683 0.231 Uiso 1 1 calc R . . . .
 H28B H 0.9968 0.3447 0.2315 0.231 Uiso 1 1 calc R . . . .
 H28C H 0.9902 0.2973 0.2224 0.231 Uiso 1 1 calc R . . . .

loop_
  _atom_site_aniso_label
  _atom_site_aniso_U_11
  _atom_site_aniso_U_22
  _atom_site_aniso_U_33
  _atom_site_aniso_U_23
  _atom_site_aniso_U_13
  _atom_site_aniso_U_12
 Ag1 0.0825(5) 0.0899(6) 0.1036(6) 0.0031(5) 0.0026(4) 0.0072(4)
 Ag2 0.0790(3) 0.0790(3) 0.0790(3) 0.0042(3) 0.0042(3) -0.0042(3)
 I1 0.0739(3) 0.0739(3) 0.0739(3) 0.0008(3) 0.0008(3) -0.0008(3)
 I2 0.0849(4) 0.0764(4) 0.0706(4) -0.0035(3) -0.0048(3) -0.0063(3)
 P1 0.0788(15) 0.0627(13) 0.0741(15) 0.0000(11) -0.0032(12) 0.0008(11)
 P2 0.0585(8) 0.0585(8) 0.0585(8) -0.0023(9) -0.0023(9) 0.0023(9)
 C1 0.078(6) 0.064(5) 0.063(5) 0.007(4) 0.007(4) 0.005(4)
 C2 0.079(6) 0.075(6) 0.074(6) 0.003(5) -0.003(5) -0.001(5)
 C3 0.104(8) 0.070(6) 0.086(7) 0.004(5) -0.002(6) -0.007(6)
 C4 0.080(7) 0.103(9) 0.108(8) 0.018(7) -0.013(6) -0.015(7)
 C5 0.074(7) 0.107(9) 0.126(10) 0.035(8) 0.002(7) 0.001(6)
 C6 0.075(6) 0.080(6) 0.097(7) 0.014(5) 0.006(5) 0.003(5)
 C7 0.116(10) 0.093(8) 0.147(12) -0.005(8) -0.027(9) -0.019(8)
 C8 0.163(12) 0.070(6) 0.062(6) -0.005(5) -0.016(7) 0.013(7)
 C9 0.29(2) 0.059(6) 0.063(6) 0.000(5) 0.028(10) 0.018(9)
 C10 0.110(11) 0.086(8) 0.187(16) 0.025(9) 0.037(11) -0.001(8)
 C11 0.095(10) 0.135(12) 0.125(11) 0.004(9) -0.014(8) -0.013(9)
 C12 0.180(13) 0.215(15) 0.223(15) -0.012(12) 0.004(12) -0.005(12)
 C13 0.23(2) 0.160(15) 0.133(13) -0.068(11) -0.093(14) 0.054(14)
 C14 0.115(15) 0.163(18) 0.38(4) -0.03(2) -0.05(2) 0.001(13)
 C15 0.070(6) 0.068(6) 0.123(10) 0.007(6) 0.000(6) 0.001(5)
 C16 0.089(8) 0.088(7) 0.118(10) 0.037(7) 0.003(7) -0.002(6)
 C17 0.075(7) 0.115(11) 0.161(14) 0.066(10) 0.019(8) 0.016(7)
 C18 0.094(9) 0.088(10) 0.28(3) 0.083(15) 0.023(13) 0.019(8)
 C19 0.136(13) 0.060(8) 0.24(2) 0.004(11) -0.002(14) 0.004(7)
 C20 0.124(10) 0.068(6) 0.149(11) -0.012(8) 0.014(9) -0.006(6)
 C21 0.121(12) 0.183(17) 0.191(18) 0.108(15) 0.023(12) 0.012(11)
 C22 0.074(6) 0.060(5) 0.061(5) -0.001(4) -0.005(4) -0.002(4)
 C23 0.075(6) 0.067(5) 0.083(6) 0.001(5) -0.011(5) -0.003(4)
 C24 0.100(8) 0.090(7) 0.088(8) 0.011(6) -0.037(6) -0.001(6)
 C25 0.174(15) 0.097(8) 0.089(9) 0.009(7) -0.063(10) 0.007(9)
 C26 0.151(13) 0.119(10) 0.065(7) 0.007(6) -0.012(7) 0.002(9)
 C27 0.107(8) 0.089(7) 0.074(6) 0.009(5) -0.002(6) 0.007(6)
 C28 0.119(11) 0.184(16) 0.158(15) 0.005(12) -0.073(11) 0.038(11)

_geom_special_details
;
 All esds (except the esd in the dihedral angle between two l.s. planes)
 are estimated using the full covariance matrix.  The cell esds are taken
 into account individually in the estimation of esds in distances, angles
 and torsion angles; correlations between esds in cell parameters are only
 used when they are defined by crystal symmetry.  An approximate (isotropic)
 treatment of cell esds is used for estimating esds involving l.s. planes.
;
loop_
  _geom_bond_atom_site_label_1
  _geom_bond_atom_site_label_2
  _geom_bond_distance
  _geom_bond_site_symmetry_2
  _geom_bond_publ_flag
 Ag1 Ag1 3.3762(15) 8_645 ?
 Ag1 Ag1 3.3764(15) 11_556 ?
 Ag1 I1 2.9271(12) . ?
 Ag1 I2 2.9122(11) 8_645 ?
 Ag1 I2 2.8782(11) . ?
 Ag1 P1 2.460(3) . ?
 Ag2 I2 2.9311(9) 11_556 ?
 Ag2 I2 2.9310(9) . ?
 Ag2 I2 2.9311(9) 8_645 ?
 Ag2 P2 2.450(4) . ?
 I1 Ag1 2.9271(12) 11_556 ?
 I1 Ag1 2.9271(12) 8_645 ?
 I2 Ag1 2.9124(11) 11_556 ?
 P1 C1 1.820(10) . ?
 P1 C8 1.801(12) . ?
 P1 C15 1.827(11) . ?
 P2 C22 1.822(8) . ?
 P2 C22 1.822(8) 11_556 ?
 P2 C22 1.822(8) 8_645 ?
 C1 C2 1.408(13) . ?
 C1 C6 1.358(13) . ?
 C2 H2 0.9300 . ?
 C2 C3 1.388(15) . ?
 C3 C4 1.388(17) . ?
 C3 C7 1.494(17) . ?
 C4 H4 0.9300 . ?
 C4 C5 1.380(17) . ?
 C5 H5 0.9300 . ?
 C5 C6 1.373(16) . ?
 C6 H6 0.9300 . ?
 C7 H7A 0.9600 . ?
 C7 H7B 0.9600 . ?
 C7 H7C 0.9600 . ?
 C8 C9 1.37(2) . ?
 C8 C13 1.38(2) . ?
 C9 H9A 0.9700 . ?
 C9 H9B 0.9700 . ?
 C9 C10 1.63(2) . ?
 C10 C11 1.28(2) . ?
 C10 C14 1.23(2) . ?
 C11 H11 0.9300 . ?
 C11 C12 1.21(3) . ?
 C12 H12 0.9300 . ?
 C12 C13 1.43(3) . ?
 C13 H13 0.9300 . ?
 C14 H14A 0.9600 . ?
 C14 H14B 0.9600 . ?
 C14 H14C 0.9600 . ?
 C15 C16 1.349(16) . ?
 C15 C20 1.378(16) . ?
 C16 H16 0.9300 . ?
 C16 C17 1.390(17) . ?
 C17 C18 1.33(2) . ?
 C17 C21 1.51(2) . ?
 C18 H18 0.9300 . ?
 C18 C19 1.34(3) . ?
 C19 H19 0.9300 . ?
 C19 C20 1.39(2) . ?
 C20 H20 0.9300 . ?
 C21 H21A 0.9600 . ?
 C21 H21B 0.9600 . ?
 C21 H21C 0.9600 . ?
 C22 C23 1.372(13) . ?
 C22 C27 1.386(14) . ?
 C23 H23 0.9300 . ?
 C23 C24 1.386(14) . ?
 C24 C25 1.338(18) . ?
 C24 C28 1.539(18) . ?
 C25 H25 0.9300 . ?
 C25 C26 1.39(2) . ?
 C26 H26 0.9300 . ?
 C26 C27 1.360(15) . ?
 C27 H27 0.9300 . ?
 C28 H28A 0.9600 . ?
 C28 H28B 0.9600 . ?
 C28 H28C 0.9600 . ?

loop_
  _geom_angle_atom_site_label_1
  _geom_angle_atom_site_label_2
  _geom_angle_atom_site_label_3
  _geom_angle
  _geom_angle_site_symmetry_1
  _geom_angle_site_symmetry_3
  _geom_angle_publ_flag
 Ag1 Ag1 Ag1 60.0 8_645 11_556 ?
 I1 Ag1 Ag1 54.779(17) . 11_556 ?
 I1 Ag1 Ag1 54.780(17) . 8_645 ?
 I2 Ag1 Ag1 99.67(3) 8_645 11_556 ?
 I2 Ag1 Ag1 54.81(3) . 11_556 ?
 I2 Ag1 Ag1 53.86(3) 8_645 8_645 ?
 I2 Ag1 Ag1 100.38(2) . 8_645 ?
 I2 Ag1 I1 107.74(3) . . ?
 I2 Ag1 I1 106.83(3) 8_645 . ?
 I2 Ag1 I2 98.44(4) . 8_645 ?
 P1 Ag1 Ag1 148.21(7) . 11_556 ?
 P1 Ag1 Ag1 140.65(7) . 8_645 ?
 P1 Ag1 I1 111.74(7) . . ?
 P1 Ag1 I2 112.09(7) . 8_645 ?
 P1 Ag1 I2 118.73(7) . . ?
 I2 Ag2 I2 96.83(3) 8_645 11_556 ?
 I2 Ag2 I2 96.83(3) . 11_556 ?
 I2 Ag2 I2 96.83(3) . 8_645 ?
 P2 Ag2 I2 120.27(3) . 8_645 ?
 P2 Ag2 I2 120.26(3) . . ?
 P2 Ag2 I2 120.27(3) . 11_556 ?
 Ag1 I1 Ag1 70.44(3) 11_556 8_645 ?
 Ag1 I1 Ag1 70.44(3) . 8_645 ?
 Ag1 I1 Ag1 70.44(3) . 11_556 ?
 Ag1 I2 Ag1 71.33(4) . 11_556 ?
 Ag1 I2 Ag2 81.22(3) . . ?
 Ag1 I2 Ag2 80.65(3) 11_556 . ?
 C1 P1 Ag1 114.6(3) . . ?
 C1 P1 C15 102.8(5) . . ?
 C8 P1 Ag1 114.2(5) . . ?
 C8 P1 C1 104.5(6) . . ?
 C8 P1 C15 104.8(6) . . ?
 C15 P1 Ag1 114.5(4) . . ?
 C22 P2 Ag2 114.9(3) . . ?
 C22 P2 Ag2 114.9(3) 11_556 . ?
 C22 P2 Ag2 114.9(3) 8_645 . ?
 C22 P2 C22 103.5(4) 8_645 . ?
 C22 P2 C22 103.5(4) 11_556 8_645 ?
 C22 P2 C22 103.5(4) 11_556 . ?
 C2 C1 P1 117.8(7) . . ?
 C6 C1 P1 124.4(8) . . ?
 C6 C1 C2 117.8(9) . . ?
 C1 C2 H2 119.0 . . ?
 C3 C2 C1 122.0(10) . . ?
 C3 C2 H2 119.0 . . ?
 C2 C3 C7 120.8(11) . . ?
 C4 C3 C2 117.1(10) . . ?
 C4 C3 C7 122.1(11) . . ?
 C3 C4 H4 119.1 . . ?
 C5 C4 C3 121.8(11) . . ?
 C5 C4 H4 119.1 . . ?
 C4 C5 H5 120.5 . . ?
 C6 C5 C4 119.1(11) . . ?
 C6 C5 H5 120.5 . . ?
 C1 C6 C5 122.2(11) . . ?
 C1 C6 H6 118.9 . . ?
 C5 C6 H6 118.9 . . ?
 C3 C7 H7A 109.5 . . ?
 C3 C7 H7B 109.5 . . ?
 C3 C7 H7C 109.5 . . ?
 H7A C7 H7B 109.5 . . ?
 H7A C7 H7C 109.5 . . ?
 H7B C7 H7C 109.5 . . ?
 C9 C8 P1 122.5(11) . . ?
 C9 C8 C13 119.5(13) . . ?
 C13 C8 P1 117.9(13) . . ?
 C8 C9 H9A 109.6 . . ?
 C8 C9 H9B 109.6 . . ?
 C8 C9 C10 110.4(15) . . ?
 H9A C9 H9B 108.1 . . ?
 C10 C9 H9A 109.6 . . ?
 C10 C9 H9B 109.6 . . ?
 C11 C10 C9 115.9(16) . . ?
 C14 C10 C9 97(2) . . ?
 C14 C10 C11 147(2) . . ?
 C10 C11 H11 111.5 . . ?
 C12 C11 C10 137(2) . . ?
 C12 C11 H11 111.5 . . ?
 C11 C12 H12 126.0 . . ?
 C11 C12 C13 108(3) . . ?
 C13 C12 H12 126.0 . . ?
 C8 C13 C12 129(2) . . ?
 C8 C13 H13 115.6 . . ?
 C12 C13 H13 115.6 . . ?
 C10 C14 H14A 109.5 . . ?
 C10 C14 H14B 109.5 . . ?
 C10 C14 H14C 109.5 . . ?
 H14A C14 H14B 109.5 . . ?
 H14A C14 H14C 109.5 . . ?
 H14B C14 H14C 109.5 . . ?
 C16 C15 P1 118.0(9) . . ?
 C16 C15 C20 118.3(12) . . ?
 C20 C15 P1 123.7(11) . . ?
 C15 C16 H16 118.8 . . ?
 C15 C16 C17 122.3(14) . . ?
 C17 C16 H16 118.8 . . ?
 C16 C17 C21 118.3(16) . . ?
 C18 C17 C16 118.8(16) . . ?
 C18 C17 C21 122.9(15) . . ?
 C17 C18 H18 119.8 . . ?
 C17 C18 C19 120.5(15) . . ?
 C19 C18 H18 119.8 . . ?
 C18 C19 H19 119.1 . . ?
 C18 C19 C20 121.8(17) . . ?
 C20 C19 H19 119.1 . . ?
 C15 C20 C19 118.2(16) . . ?
 C15 C20 H20 120.9 . . ?
 C19 C20 H20 120.9 . . ?
 C17 C21 H21A 109.5 . . ?
 C17 C21 H21B 109.5 . . ?
 C17 C21 H21C 109.5 . . ?
 H21A C21 H21B 109.5 . . ?
 H21A C21 H21C 109.5 . . ?
 H21B C21 H21C 109.5 . . ?
 C23 C22 P2 118.3(7) . . ?
 C23 C22 C27 118.3(9) . . ?
 C27 C22 P2 123.4(8) . . ?
 C22 C23 H23 119.6 . . ?
 C22 C23 C24 120.9(10) . . ?
 C24 C23 H23 119.6 . . ?
 C23 C24 C28 119.0(12) . . ?
 C25 C24 C23 119.4(11) . . ?
 C25 C24 C28 121.6(12) . . ?
 C24 C25 H25 119.3 . . ?
 C24 C25 C26 121.4(11) . . ?
 C26 C25 H25 119.3 . . ?
 C25 C26 H26 120.6 . . ?
 C27 C26 C25 118.8(13) . . ?
 C27 C26 H26 120.6 . . ?
 C22 C27 H27 119.4 . . ?
 C26 C27 C22 121.2(12) . . ?
 C26 C27 H27 119.4 . . ?
 C24 C28 H28A 109.5 . . ?
 C24 C28 H28B 109.5 . . ?
 C24 C28 H28C 109.5 . . ?
 H28A C28 H28B 109.5 . . ?
 H28A C28 H28C 109.5 . . ?
 H28B C28 H28C 109.5 . . ?

loop_
  _geom_torsion_atom_site_label_1
  _geom_torsion_atom_site_label_2
  _geom_torsion_atom_site_label_3
  _geom_torsion_atom_site_label_4
  _geom_torsion
  _geom_torsion_site_symmetry_1
  _geom_torsion_site_symmetry_2
  _geom_torsion_site_symmetry_3
  _geom_torsion_site_symmetry_4
  _geom_torsion_publ_flag
 Ag1 P1 C1 C2 -27.2(8) . . . . ?
 Ag1 P1 C1 C6 150.8(8) . . . . ?
 Ag1 P1 C8 C9 136.7(9) . . . . ?
 Ag1 P1 C8 C13 -41.9(12) . . . . ?
 Ag1 P1 C15 C16 -52.5(10) . . . . ?
 Ag1 P1 C15 C20 126.6(10) . . . . ?
 Ag2 P2 C22 C23 -36.0(8) . . . . ?
 Ag2 P2 C22 C27 145.0(8) . . . . ?
 P1 C1 C2 C3 -179.1(8) . . . . ?
 P1 C1 C6 C5 179.6(9) . . . . ?
 P1 C8 C9 C10 -177.6(8) . . . . ?
 P1 C8 C13 C12 -178(2) . . . . ?
 P1 C15 C16 C17 -179.4(9) . . . . ?
 P1 C15 C20 C19 -179.9(11) . . . . ?
 P2 C22 C23 C24 -179.0(8) . . . . ?
 P2 C22 C27 C26 178.4(10) . . . . ?
 C1 P1 C8 C9 10.7(11) . . . . ?
 C1 P1 C8 C13 -168.0(11) . . . . ?
 C1 P1 C15 C16 72.5(9) . . . . ?
 C1 P1 C15 C20 -108.4(10) . . . . ?
 C1 C2 C3 C4 -2.4(16) . . . . ?
 C1 C2 C3 C7 176.1(11) . . . . ?
 C2 C1 C6 C5 -2.3(16) . . . . ?
 C2 C3 C4 C5 1.7(18) . . . . ?
 C3 C4 C5 C6 -1.3(19) . . . . ?
 C4 C5 C6 C1 1.7(19) . . . . ?
 C6 C1 C2 C3 2.7(15) . . . . ?
 C7 C3 C4 C5 -176.8(12) . . . . ?
 C8 P1 C1 C2 98.6(8) . . . . ?
 C8 P1 C1 C6 -83.4(10) . . . . ?
 C8 P1 C15 C16 -178.4(10) . . . . ?
 C8 P1 C15 C20 0.6(12) . . . . ?
 C8 C9 C10 C11 -2.4(17) . . . . ?
 C8 C9 C10 C14 177.2(15) . . . . ?
 C9 C8 C13 C12 3(3) . . . . ?
 C9 C10 C11 C12 -1(3) . . . . ?
 C10 C11 C12 C13 4(4) . . . . ?
 C11 C12 C13 C8 -6(4) . . . . ?
 C13 C8 C9 C10 1.1(17) . . . . ?
 C14 C10 C11 C12 180(3) . . . . ?
 C15 P1 C1 C2 -152.2(8) . . . . ?
 C15 P1 C1 C6 25.9(10) . . . . ?
 C15 P1 C8 C9 -97.1(11) . . . . ?
 C15 P1 C8 C13 84.2(12) . . . . ?
 C15 C16 C17 C18 -0.8(19) . . . . ?
 C15 C16 C17 C21 178.8(12) . . . . ?
 C16 C15 C20 C19 -0.8(19) . . . . ?
 C16 C17 C18 C19 -1(2) . . . . ?
 C17 C18 C19 C20 1(3) . . . . ?
 C18 C19 C20 C15 -1(2) . . . . ?
 C20 C15 C16 C17 1.5(18) . . . . ?
 C21 C17 C18 C19 179.8(16) . . . . ?
 C22 P2 C22 C23 -162.1(8) 8_645 . . . ?
 C22 P2 C22 C23 90.2(10) 11_556 . . . ?
 C22 P2 C22 C27 18.9(9) 8_645 . . . ?
 C22 P2 C22 C27 -88.8(7) 11_556 . . . ?
 C22 C23 C24 C25 0.7(17) . . . . ?
 C22 C23 C24 C28 178.9(11) . . . . ?
 C23 C22 C27 C26 -0.6(16) . . . . ?
 C23 C24 C25 C26 -1(2) . . . . ?
 C24 C25 C26 C27 1(2) . . . . ?
 C25 C26 C27 C22 0(2) . . . . ?
 C27 C22 C23 C24 0.1(15) . . . . ?
 C28 C24 C25 C26 -179.2(13) . . . . ?

_shelx_res_file
;
TITL a in I-43d
CELL 0.71073 32.2143 32.2143 32.2143 90 90 90
ZERR 16 0.0007 0.0007 0.0007 0 0 0
LATT -2
SYMM 0.5-X,-Y,0.5+Z
SYMM -X,0.5+Y,0.5-Z
SYMM 0.5+X,0.5-Y,-Z
SYMM +Z,+X,+Y
SYMM 0.5+Z,0.5-X,-Y
SYMM 0.5-Z,-X,0.5+Y
SYMM -Z,0.5+X,0.5-Y
SYMM +Y,+Z,+X
SYMM -Y,0.5+Z,0.5-X
SYMM 0.5+Y,0.5-Z,-X
SYMM 0.5-Y,-Z,0.5+X
SYMM 0.25+Y,0.25+X,0.25+Z
SYMM 0.25-Y,0.75-X,0.75+Z
SYMM 0.75+Y,0.25-X,0.75-Z
SYMM 0.75-Y,0.75+X,0.25-Z
SYMM 0.25+X,0.25+Z,0.25+Y
SYMM 0.75-X,0.75+Z,0.25-Y
SYMM 0.25-X,0.75-Z,0.75+Y
SYMM 0.75+X,0.25-Z,0.75-Y
SYMM 0.25+Z,0.25+Y,0.25+X
SYMM 0.75+Z,0.25-Y,0.75-X
SYMM 0.75-Z,0.75+Y,0.25-X
SYMM 0.25-Z,0.75-Y,0.75+X
SFAC C H Ag I P
UNIT 1344 1392 64 64 64
ISOR 0.01 0.01 C12

L.S. 4
PLAN  20
SIZE 0.26 0.18 0.1
BOND
MORE -1
CONF
fmap 2
acta 52
BOND $H
SHEL 999 0.8
REM <olex2.extras>
REM <HklSrc "%.\\a.hkl">
REM </olex2.extras>

WGHT    0.045200   59.759098
FVAR       0.03193
AG1   3    0.990424    0.408059    0.030651    11.00000    0.08246    0.08990 =
         0.10358    0.00308    0.00264    0.00723
AG2   3    0.897868    0.397868    0.102132    10.33333    0.07903    0.07903 =
         0.07903    0.00415    0.00415   -0.00415
I1    4    0.995079    0.495079    0.004921    10.33333    0.07390    0.07390 =
         0.07390    0.00082    0.00082   -0.00082
I2    4    0.907648    0.379038    0.013656    11.00000    0.08489    0.07639 =
         0.07064   -0.00345   -0.00483   -0.00628
P1    5    1.049630    0.367594    0.004393    11.00000    0.07877    0.06266 =
         0.07407   -0.00004   -0.00322    0.00084
P2    5    0.853954    0.353954    0.146046    10.33333    0.05846    0.05846 =
         0.05846   -0.00229   -0.00229    0.00229
C1    1    1.100323    0.388949    0.017268    11.00000    0.07806    0.06423 =
         0.06347    0.00675    0.00650    0.00512
C2    1    1.103252    0.432107    0.023566    11.00000    0.07903    0.07524 =
         0.07415    0.00253   -0.00336   -0.00137
AFIX  43
H2    2    1.079401    0.448225    0.021385    11.00000   -1.20000
AFIX   0
C3    1    1.140672    0.451315    0.032931    11.00000    0.10354    0.06984 =
         0.08557    0.00439   -0.00207   -0.00747
C4    1    1.175183    0.425944    0.037476    11.00000    0.08045    0.10295 =
         0.10751    0.01764   -0.01277   -0.01540
AFIX  43
H4    2    1.200536    0.437839    0.044486    11.00000   -1.20000
AFIX   0
C5    1    1.172895    0.383544    0.031875    11.00000    0.07423    0.10696 =
         0.12638    0.03526    0.00243    0.00058
AFIX  43
H5    2    1.196504    0.367139    0.034498    11.00000   -1.20000
AFIX   0
C6    1    1.135265    0.365905    0.022371    11.00000    0.07497    0.07960 =
         0.09740    0.01378    0.00589    0.00317
AFIX  43
H6    2    1.133652    0.337242    0.019329    11.00000   -1.20000
AFIX   0
C7    1    1.143340    0.497464    0.036837    11.00000    0.11616    0.09287 =
         0.14717   -0.00464   -0.02673   -0.01875
AFIX  33
H7A   2    1.171361    0.505283    0.043297    11.00000   -1.50000
H7B   2    1.125190    0.506655    0.058613    11.00000   -1.50000
H7C   2    1.135181    0.510098    0.011110    11.00000   -1.50000
AFIX   0
C8    1    1.050560    0.361796   -0.051198    11.00000    0.16330    0.06967 =
         0.06182   -0.00541   -0.01558    0.01333
C9    1    1.086167    0.366098   -0.074038    11.00000    0.29157    0.05892 =
         0.06298    0.00044    0.02806    0.01820
AFIX  23
H9A   2    1.106169    0.345244   -0.065570    11.00000   -1.20000
H9B   2    1.098202    0.393227   -0.068952    11.00000   -1.20000
AFIX   0
C10   1    1.076154    0.360952   -0.123456    11.00000    0.10968    0.08645 =
         0.18734    0.02526    0.03738   -0.00084
C11   1    1.038331    0.352508   -0.132777    11.00000    0.09506    0.13530 =
         0.12490    0.00405   -0.01414   -0.01262
AFIX  43
H11   2    1.034692    0.350396   -0.161338    11.00000    0.43506
AFIX   0
C12   1    1.006204    0.346572   -0.114350    11.00000    0.18037    0.21497 =
         0.22326   -0.01225    0.00351   -0.00497
AFIX  43
H12   2    0.981045    0.338816   -0.126196    11.00000   -1.20000
AFIX   0
C13   1    1.013633    0.353564   -0.071100    11.00000    0.22789    0.15958 =
         0.13313   -0.06839   -0.09263    0.05440
AFIX  43
H13   2    0.990322    0.352386   -0.054110    11.00000   -1.20000
AFIX   0
C14   1    1.111342    0.367756   -0.136267    11.00000    0.11540    0.16301 =
         0.37913   -0.03103   -0.05120    0.00145
AFIX  33
H14A  2    1.111614    0.365911   -0.166009    11.00000   -1.50000
H14B  2    1.130123    0.347608   -0.124892    11.00000   -1.50000
H14C  2    1.119839    0.395076   -0.127931    11.00000   -1.50000
AFIX   0
C15   1    1.052778    0.314675    0.024560    11.00000    0.06970    0.06835 =
         0.12278    0.00652   -0.00017    0.00107
C16   1    1.051661    0.309378    0.066090    11.00000    0.08874    0.08763 =
         0.11847    0.03694    0.00306   -0.00167
AFIX  43
H16   2    1.049086    0.332616    0.083025    11.00000   -1.20000
AFIX   0
C17   1    1.054220    0.270432    0.084454    11.00000    0.07549    0.11484 =
         0.16140    0.06605    0.01863    0.01628
C18   1    1.057405    0.237213    0.060193    11.00000    0.09441    0.08754 =
         0.27825    0.08321    0.02280    0.01883
AFIX  43
H18   2    1.059416    0.210961    0.072034    11.00000   -1.20000
AFIX   0
C19   1    1.057739    0.241261    0.018885    11.00000    0.13604    0.06021 =
         0.23959    0.00446   -0.00243    0.00407
AFIX  43
H19   2    1.059429    0.217567    0.002480    11.00000   -1.20000
AFIX   0
C20   1    1.055628    0.279963   -0.000261    11.00000    0.12403    0.06770 =
         0.14882   -0.01222    0.01393   -0.00578
AFIX  43
H20   2    1.056128    0.282314   -0.029030    11.00000   -1.20000
AFIX   0
C21   1    1.053558    0.267846    0.131305    11.00000    0.12094    0.18326 =
         0.19101    0.10788    0.02313    0.01221
AFIX  33
H21A  2    1.055576    0.239326    0.139709    11.00000   -1.50000
H21B  2    1.028080    0.279436    0.141534    11.00000   -1.50000
H21C  2    1.076595    0.283133    0.142424    11.00000   -1.50000
AFIX   0
C22   1    0.875406    0.342221    0.197042    11.00000    0.07448    0.06047 =
         0.06056   -0.00118   -0.00476   -0.00180
C23   1    0.917478    0.336470    0.200394    11.00000    0.07464    0.06677 =
         0.08271    0.00095   -0.01072   -0.00327
AFIX  43
H23   2    0.934124    0.339078    0.176952    11.00000   -1.20000
AFIX   0
C24   1    0.935492    0.326824    0.238257    11.00000    0.10025    0.08988 =
         0.08786    0.01112   -0.03709   -0.00130
C25   1    0.911385    0.322657    0.271830    11.00000    0.17448    0.09744 =
         0.08891    0.00904   -0.06283    0.00667
AFIX  43
H25   2    0.923464    0.315745    0.297123    11.00000   -1.20000
AFIX   0
C26   1    0.868711    0.328433    0.269710    11.00000    0.15087    0.11901 =
         0.06503    0.00743   -0.01233    0.00210
AFIX  43
H26   2    0.852308    0.325672    0.293305    11.00000   -1.20000
AFIX   0
C27   1    0.851361    0.338202    0.232479    11.00000    0.10658    0.08901 =
         0.07391    0.00927   -0.00154    0.00672
AFIX  43
H27   2    0.822829    0.342261    0.230775    11.00000   -1.20000
AFIX   0
C28   1    0.982722    0.319907    0.240339    11.00000    0.11922    0.18439 =
         0.15831    0.00459   -0.07251    0.03848
AFIX  33
H28A  2    0.990592    0.313458    0.268348    11.00000   -1.50000
H28B  2    0.996784    0.344656    0.231518    11.00000   -1.50000
H28C  2    0.990248    0.297293    0.222449    11.00000   -1.50000
AFIX   0
HKLF 4

REM  a in I-43d
REM R1 =  0.0358 for    4471 Fo > 4sig(Fo)  and  0.0532 for all    5704 data
REM    290 parameters refined using      6 restraints

END

WGHT      0.0455     59.2225

REM Highest difference peak  0.637,  deepest hole -0.420,  1-sigma level  0.071
Q1    1   0.9982  0.4063  0.0079  11.00000  0.05    0.64
Q2    1   0.9201  0.3814 -0.0073  11.00000  0.05    0.58
Q3    1   0.8943  0.3991  0.0062  11.00000  0.05    0.53
Q4    1   1.0016  0.3845  0.0145  11.00000  0.05    0.48
Q5    1   0.9946  0.3479 -0.1522  11.00000  0.05    0.45
Q6    1   0.9769  0.4988  0.0043  11.00000  0.05    0.40
Q7    1   0.8760  0.3760  0.1240  10.33333  0.05    0.40
Q8    1   0.9896  0.4930  0.0265  11.00000  0.05    0.40
Q9    1   1.0084  0.4165  0.0446  11.00000  0.05    0.39
Q10   1   0.9817  0.3902  0.0370  11.00000  0.05    0.38
Q11   1   0.8968  0.3707  0.0103  11.00000  0.05    0.38
Q12   1   0.8839  0.4097  0.1218  11.00000  0.05    0.37
Q13   1   0.8947  0.4132  0.1216  11.00000  0.05    0.37
Q14   1   0.9198  0.3721  0.0975  11.00000  0.05    0.30
Q15   1   0.9099  0.4099  0.0901  10.33333  0.05    0.30
Q16   1   1.0087  0.4254  0.0511  11.00000  0.05    0.30
Q17   1   0.9362  0.4017  0.0151  11.00000  0.05    0.29
Q18   1   1.0187  0.5111 -0.0097  11.00000  0.05    0.29
Q19   1   1.0169  0.5124  0.0236  11.00000  0.05    0.28
Q20   1   0.9157  0.3787  0.1261  11.00000  0.05    0.28
;
_shelx_res_checksum               33136
_shelx_hkl_file
;
   0   0  -2    0.37    0.14
   0   2   0    0.16    0.13
   0   0   2    0.04    0.13
   1   1   2 1943.53   91.50
   1  -1  -2 1930.05   91.92
   1   2   1 1976.25   91.47
   2  -1   1 1796.25   91.59
   2   1   1 1993.14   91.39
  -2   1   1 1935.62   90.28
   1  -1   2 1901.07   91.56
   1   2  -1 1965.42   91.52
  -2  -1   1 1879.10   90.09
  -2   1   1 1955.32   90.00
  -1   2   1 1962.98   90.04
   1   1   2 2033.96   90.19
   1   2   1 1935.90   90.15
  -2  -1  -1 1928.02   90.24
  -1   1   2 1996.04   90.09
   1   1  -2 1945.84   91.58
  -2   0   2 5341.20  247.02
   0   2  -2 5367.65  250.71
  -2   2   0 5386.93  247.09
  -2  -2   0 5157.21  246.60
  -2   0   2 5160.95  246.51
   0   2   2 5259.10  251.00
   2   0  -2 5369.92  250.71
   2   0   2 5335.81  250.90
   0   2   2 5467.70  246.61
   2  -2   2   -1.36    0.24
   2   2  -2   -1.56    0.24
   2  -2  -2   -1.38    0.19
   2   2   2   -1.83    0.22
   2   2   2   -1.52    0.26
  -2   2   2   -1.92    0.27
   1   0   3 3073.33  137.37
   1   0   3 2977.93  139.75
   3  -1   0 3010.14  140.16
   3   1   0 2854.13  139.69
   1   0  -3 3011.80  139.94
  -1   0   3 2959.76  137.31
  -3   1   0 2929.05  137.74
  -1   0   3 2889.56  137.64
   0   3  -1 3024.81  140.13
   0   3   1 2970.11  137.31
   0   3   1 2959.73  140.46
   3   0   1 3003.31  141.97
   0   1   3 2903.47  141.95
   1   3   0 3039.31  141.90
   0   1  -3 2957.46  142.16
   0   1   3 3224.57  139.52
   3   0  -1 2957.22  142.09
   1   3   2  526.04   25.22
   3  -2  -1  513.04   25.25
   2   1   3  496.11   25.22
   3   2   1  517.00   25.23
  -2   1   3  560.98   24.94
   2  -1  -3  503.12   25.19
   2  -1   3  572.59   25.29
   2   1  -3  574.68   25.27
   1   3  -2  563.53   25.24
  -2   1   3  541.03   24.83
  -1   3   2  563.27   25.29
   2   1   3  496.52   24.84
  -3  -2  -1  545.03   24.83
  -3   2   1  554.13   24.87
  -2  -1   3  493.87   24.79
   1   3   2  508.36   24.88
  -3   2  -1  507.22   24.82
  -3   2   1  565.74   24.91
   3  -2   1  565.86   25.28
  -1   3   2  553.93   24.94
  -1   3  -2  514.76   25.20
   3   2   1  495.49   24.89
  -2   3   1  551.25   25.09
   3   1  -2  552.52   25.42
   1   2  -3  571.31   25.44
   1   2   3  517.31   25.42
   2   3  -1  569.85   25.43
  -2   3  -1  511.52   25.02
  -3  -1  -2  569.71   25.04
  -3  -1   2  494.28   24.98
  -3   1   2  552.28   25.04
   3   1   2  498.47   25.39
  -1   2   3  588.24   25.16
   1   2   3  519.43   25.07
   2   3  -1  549.71   25.02
   2   3   1  491.68   25.00
  -3   1   2  560.55   25.09
  -1   2  -3  507.79   25.37
  -1   2   3  557.83   25.44
   2   3   1  513.94   25.39
   3  -1  -2  491.49   25.35
   3  -1   2  565.87   25.43
   3   1   2  521.17   25.04
  -1   2   3  559.87   25.08
   0   3  -3   -0.19    0.19
   3   0   3    0.47    0.28
   3   3   0    0.51    0.26
  -3   0   3    0.24    0.26
  -3   3   0    0.39    0.23
   0   3   3    0.11    0.32
   3   3   0    1.56    0.26
   0   3   3    0.19    0.24
   3   0  -3   -0.08    0.21
  -3   0   3    0.05    0.27
   2   3   3  752.98   37.71
  -2   3  -3  769.71   37.67
   2  -3  -3  759.19   37.66
   2   3  -3  859.29   37.77
  -3  -2  -3  836.76   37.19
  -3   2   3  864.04   37.29
  -3   3  -2  744.79   37.12
  -3   3   2  817.75   37.24
  -2   3   3  813.95   37.13
   3  -3  -2  767.29   37.72
   3  -3   2  836.70   37.77
   3  -2  -3  756.82   37.66
   3  -2   3  831.82   37.75
   3   2  -3  815.13   37.74
   3   2   3  755.15   37.72
   3   3  -2  861.34   37.78
   3   3   2  773.42   37.73
   2   3   3  766.45   37.19
   3   2   3  776.03   37.17
   3   3   2  761.22   37.15
  -3   2   3  839.42   37.17
  -2   3   3  838.56   37.29
   0   0   4   61.76    3.93
  -4   0   0   63.78    3.91
   0   4   0   66.13    3.94
   0   4   0   69.19    3.87
   4   0   0   61.17    3.91
   2   0  -4   49.78    2.58
   2   0   4   49.25    2.64
   4  -2   0   50.31    2.48
   0   4   2   47.02    2.61
   0   4   2   52.03    2.51
   0   4  -2   48.38    2.51
   4   2   0   48.63    2.59
  -4   2   0   51.10    2.50
  -4  -2   0   47.77    2.54
  -2   0   4   48.42    2.49
   2   0   4   46.93    2.55
   0   4  -2   47.17    2.55
  -2   0   4   52.83    2.62
   1   4  -1   -3.09    0.27
   1  -1  -4   -3.37    0.32
  -4   1   1   -1.89    0.42
   1   1  -4   -2.79    0.33
   1   4   1   -2.92    0.36
   1  -1   4   -2.54    0.41
   4   1   1    0.35    0.47
   1   1   4   -2.82    0.37
  -4   1   1   -3.34    0.26
   1   4   1   -2.66    0.30
   4  -1  -1   -2.74    0.29
  -1   4   1   -2.46    0.40
   4   1  -1   -2.35    0.36
  -1   1   4   -3.32    0.25
  -4  -1  -1   -2.54    0.35
  -4  -1   1   -3.44    0.34
  -4   1  -1   -3.00    0.34
   1   4  -1   -3.22    0.31
   1   1   4   -3.47    0.38
  -1   4  -1   -2.55    0.37
  -1   1   4   -3.24    0.38
   1   4   3  420.26   20.35
   1   4  -3  449.22   20.58
   3   1   4  397.45   20.25
  -1   4  -3  425.86   20.52
   4   3   1  423.30   20.22
  -4  -3  -1  444.22   20.23
  -4   3   1  449.64   20.32
   4  -3  -1  431.71   20.51
   4  -3   1  443.21   20.52
   4   3  -1  454.35   20.63
   4   3  -1  439.39   20.20
  -4  -3   1  415.12   20.24
  -3   1   4  444.79   20.25
   3   1  -4  451.88   20.62
  -3  -1   4  429.63   20.28
  -3   1   4  456.29   20.37
  -1   4   3  439.45   20.40
  -4   3  -1  416.63   20.24
   3  -1  -4  420.83   20.55
   1   4   3  416.65   20.55
  -1   4   3  444.17   20.56
   3  -1   4  443.36   20.63
  -3  -1   4  412.33   20.23
  -4   0   2   48.38    2.62
  -2   4   0   52.29    2.66
   0   2   4   50.87    2.71
   0   2  -4   49.28    2.63
   0   2   4   45.91    2.64
  -4   0   2   52.06    2.54
  -4   0  -2   50.80    2.59
   2   4   0   50.68    2.61
   4   0  -2   50.89    2.61
   4   0   2   48.85    2.62
   2   4   0   52.94    2.60
   2   2   4  287.93   15.02
   2   4  -2  323.19   15.00
   4  -2  -2  292.78   14.90
  -2   4  -2  294.41   14.89
   2   4   2  283.07   14.78
   2   2   4  305.37   14.84
  -2   4  -2  284.47   14.76
   4  -2   2  335.62   14.98
  -2   4   2  333.87   14.90
   2   4  -2  320.66   14.77
   2   4   2  289.97   14.97
   4   2   2  298.11   14.71
  -2   4   2  340.38   14.98
   2  -2  -4  291.61   14.95
   2  -2   4  321.91   15.05
   2   2  -4  325.10   15.04
  -4  -2  -2  332.49   14.75
  -4   2   2  333.76   14.82
  -2   2   4  344.11   14.75
  -4   2   2  332.66   14.83
  -4  -1   3  418.25   20.54
  -1   3   4  445.42   20.49
  -3   4  -1  418.14   20.56
  -1   3  -4  428.26   20.83
  -4   1   3  460.25   20.58
  -4  -1   3  437.30   20.51
  -4   1   3  459.47   20.60
  -1   3   4  438.49   20.88
   1   3  -4  450.13   20.88
   3   4  -1  464.09   20.90
   3   4   1  433.10   20.87
   1   3   4  415.64   20.63
   3   4  -1  444.57   20.51
   3   4   1  428.68   20.53
   4   1   3  424.91   20.49
  -3   4   1  444.85   20.63
  -1   3   4  461.44   20.71
  -4  -1  -3  445.53   20.50
   4   1   3  435.61   20.89
   4   1  -3  441.44   20.87
   4  -1   3  439.96   20.87
   4  -1  -3  433.31   20.82
   3   3  -4    0.51    0.30
  -3   3   4    2.69    0.42
  -3  -3  -4   -0.04    0.21
   4   3   3    0.67    0.36
   3   4   3    0.57    0.39
  -4   3   3    0.23    0.37
  -3   3   4    1.00    0.46
  -3   4   3    0.96    0.42
   3   3   4    0.49    0.39
  -4  -3  -3    0.48    0.28
  -4   3   3    0.23    0.34
   4   3  -3    0.46    0.29
   4   3   3    0.65    0.36
   3  -4  -3    0.52    0.22
   3  -3  -4    0.51    0.25
   3  -3   4    0.97    0.37
   4  -3   3    0.26    0.29
   3   3   4    0.37    0.31
   4  -3  -3    0.86    0.26
   0   4   4    0.51    0.51
  -4   0   4    0.58    0.42
  -4   4   0    0.19    0.39
   0   4  -4    0.12    0.33
   0   4   4   -0.09    0.36
   4   0  -4    0.80    0.41
   4   0   4   -0.33    0.38
   4   4   0    3.29    0.51
   4   4   0    0.58    0.34
  -4   0   4   -0.10    0.40
   2   4  -4    0.29    0.26
   2   4   4   -0.22    0.28
  -2   4  -4    0.23    0.23
   4  -4   2    0.48    0.26
   4  -2  -4    0.78    0.29
  -2   4   4   -0.26    0.28
  -4  -4  -2    0.29    0.30
  -4  -2  -4    0.23    0.26
  -4  -2   4   -0.07    0.36
  -4   2   4    0.41    0.35
  -2   4   4    1.81    0.35
   4   4   2    0.31    0.33
  -4   4   2   -0.08    0.33
  -2   4   4    0.19    0.41
   2   4   4    1.86    0.52
   4   2   4    0.62    0.40
   4   4   2    0.77    0.34
   4   4  -2    0.22    0.28
  -4   4  -2    2.21    0.40
   4   2  -4    0.57    0.31
   4   2   4    0.02    0.32
   4  -4  -2    0.33    0.18
  -4   2   4    0.48    0.42
   4  -2   4   -0.25    0.31
   4   4   4 1612.33   78.75
   4   4  -4 1734.81   78.80
  -4   4   4 1716.67   77.71
   4  -4  -4 1632.94   78.64
   4   4   4 1610.71   77.56
   4  -4   4 1735.05   78.76
   0   5  -1  177.19    8.81
   5   1   0  173.63    8.90
   1   0   5  178.14    8.83
  -1   0   5  179.21    8.84
   0   5   1  185.39    8.81
   1   0  -5  188.62    8.94
   1   0   5  176.60    8.99
   0   5  -1  179.55    8.80
   5  -1   0  179.63    8.85
   0   5   1  173.79    8.84
   3   0  -5  510.81   23.89
  -5   3   0  510.72   23.51
   5  -3   0  517.85   23.79
   5   3   0  489.77   23.89
   0   5   3  498.71   23.82
   3   0   5  477.07   23.92
   5   3   0  523.62   23.49
   0   5  -3  510.64   23.82
  -5  -3   0  490.33   23.49
  -3   0   5  488.15   23.45
  -3   0   5  516.70   23.59
  -1   5   0  185.49    8.99
   0   1   5  177.43    9.00
   1   5   0  178.32    8.95
  -1   5   0  182.77    8.92
  -5   0  -1  176.41    8.92
  -5   0   1  183.17    8.96
   5   0   1  180.82    9.03
   0   1  -5  181.39    9.07
   5   0  -1  181.84    9.02
   1   5   0  195.08    9.00
   5   2   1   56.53    3.18
  -1   5   2   63.75    3.04
  -1   5  -2   57.34    3.02
   2  -1  -5   55.20    3.14
  -5   2  -1   59.95    3.02
   1   5   2   58.94    3.20
   5  -2  -1   61.76    3.06
   5  -2   1   62.62    3.07
   1   5   2   60.96    3.10
  -5   2   1   62.49    3.07
   2   1  -5   61.97    3.19
   2   1   5   57.25    3.21
   2  -1   5   58.51    3.22
   1   5  -2   59.28    3.12
  -5   2   1   61.55    3.18
  -2   1   5   55.00    3.00
  -2   1   5   65.13    3.26
   2   1   5   60.86    3.19
  -1   5  -2   57.12    3.13
  -5  -2  -1   58.13    3.11
  -5  -2   1   60.36    3.15
   5   2  -1   65.34    3.21
  -2  -1   5   59.77    3.17
   1   5  -2   63.78    3.11
  -1   5   2   57.27    3.20
   4   1  -5  872.09   40.29
   4  -1   5  882.05   40.32
  -1   5   4  859.55   39.81
  -5   4  -1  835.14   39.63
   5  -4  -1  865.14   40.20
   5  -4   1  876.03   40.19
   5   4  -1  850.50   40.28
   1   5  -4  881.02   40.25
   1   5   4  848.86   40.24
  -1   5  -4  844.59   40.18
  -1   5   4  862.36   40.23
   4   1   5  810.24   40.28
   1   5   4  824.31   39.75
  -5  -4   1  820.10   39.60
  -4  -1   5  819.79   39.59
  -4   1   5  862.74   39.61
  -5  -4  -1  843.09   39.57
  -5   4   1  868.76   39.70
  -4  -1   5  823.46   39.63
  -4   1   5  886.16   39.75
   5   4  -1  855.10   39.56
   4   1   5  833.13   39.63
   4  -1  -5  842.09   40.22
   5   4   1  867.97   40.31
   5   4   1  834.30   39.58
   1   2   5   64.13    3.26
  -1   2  -5   56.89    3.15
  -5  -1  -2   61.93    3.13
  -5   1   2   57.17    3.06
   2   5  -1   63.64    3.14
   1  -2  -5   63.12    3.18
   1   2  -5   63.49    3.21
  -5   1   2   57.92    3.17
  -2   5  -1   56.63    3.16
  -1   2   5   58.28    2.96
   5   1  -2   63.75    3.19
   2   5   1   58.92    3.13
   2   5  -1   61.32    3.13
   2   5   1   56.18    3.14
  -1   2   5   63.05    3.29
   1   2   5   56.77    3.22
   5  -1   2   61.11    3.14
   5   1   2   60.65    3.19
  -5  -1   2   59.89    2.98
  -2   5   1   62.47    3.25
  -5   1  -2   59.91    3.15
   5  -1  -2   57.53    3.10
  -5  -1   2   62.13    3.19
  -5  -3   2  147.16    7.19
  -5   3   2  143.13    7.20
  -3  -2  -5  149.43    6.99
  -2   5   3  144.78    7.16
   2   5  -3  148.33    7.27
  -2   5  -3  151.13    7.16
  -5   3  -2  143.99    7.11
   5  -3   2  149.49    7.17
   2   5   3  146.06    7.26
   3  -2  -5  141.63    7.22
   5  -3  -2  144.32    7.12
   5   3   2  148.40    7.33
  -2   5   3  146.93    7.32
   5   3  -2  149.01    7.31
   5   3   2  151.03    7.07
  -5   3   2  151.33    7.21
  -3   2   5  150.05    7.30
   2   5   3  138.54    7.23
  -3   2   5  149.69    7.10
   3   2  -5  150.47    7.31
   3   2   5  139.37    7.20
   3  -2   5  145.11    7.33
   3   5   0  505.62   23.34
   0   3   5  495.44   23.49
   5   0   3  481.86   23.70
   0   3   5  496.12   23.76
   3   5   0  523.16   23.73
   0   3  -5  507.54   23.72
  -5   0  -3  479.52   23.31
  -5   0   3  498.99   23.38
  -5   0   3  505.76   23.33
   5   0  -3  505.59   23.69
  -3   5   0  495.17   23.42
   3   5   2  148.30    7.28
   3   5   2  144.11    7.18
   5   2   3  139.10    7.30
   5   2   3  148.28    7.07
   5  -2  -3  144.30    7.18
   5  -2   3  147.90    7.24
   5   2  -3  145.31    7.29
   2  -3  -5  147.72    7.23
  -5  -2  -3  151.43    7.12
   3   5  -2  145.17    7.26
  -3   5  -2  145.12    7.20
  -5   2   3  147.02    7.20
  -5  -2   3  141.08    7.19
   2   3   5  147.60    7.28
  -5   2   3  147.42    7.19
  -2   3   5  149.70    7.34
  -3   5   2  145.67    7.28
   2   3  -5  151.61    7.32
   2   3   5  146.60    7.34
  -2   3  -5  146.46    7.25
  -3   5  -2  148.08    7.10
   3   5  -2  151.92    7.14
  -5  -4  -3   28.88    1.70
   4   3  -5   28.52    1.81
   4   3   5   27.77    1.84
   4  -3  -5   29.15    1.73
  -4   3   5   25.52    1.93
   3   5  -4   31.10    1.81
  -5   4  -3   30.29    1.76
  -5   4   3   30.71    1.91
   4   3   5   30.45    1.89
   4  -3   5   30.02    1.84
   5   4   3   30.67    1.88
  -4  -3  -5   28.86    1.58
  -4   3   5   31.70    1.79
  -3   5  -4   28.47    1.68
   5   4   3   29.10    1.75
  -3   5   4   28.52    1.96
   3   5   4   31.52    1.90
   3   5   4   29.68    1.82
  -5   4   3   31.54    1.84
   5   4  -3   26.35    1.81
   5  -4  -3   31.53    1.63
   3  -5  -4   28.94    1.63
   5  -4   3   30.63    1.72
   4   5  -1  849.34   40.44
  -5   1   4  859.30   39.83
  -1   4  -5  871.64   40.42
   1   4   5  844.82   39.95
   1   4  -5  887.94   40.45
   1   4   5  822.08   40.45
   4   5  -1  851.87   39.77
  -4   5  -1  825.34   39.84
  -4   5   1  874.23   39.92
   5   1  -4  865.57   40.45
   4   5   1  835.35   39.79
   5   1   4  852.85   39.77
   4   5   1  864.62   40.46
   5  -1  -4  864.59   40.40
   5  -1   4  854.70   40.45
  -1   4   5  829.82   40.43
  -5  -1  -4  882.39   39.77
  -5  -1   4  832.82   39.81
  -5   1   4  879.33   39.87
   5   1   4  836.70   40.46
  -5  -1   4  838.03   39.78
  -1   4   5  857.66   39.99
  -1   4   5  875.06   39.74
   4  -5   3   29.29    1.67
   4   5  -3   28.13    1.78
   4   5   3   30.16    1.85
   5  -3  -4   27.52    1.66
   5  -3   4   30.82    1.77
   5   3  -4   29.56    1.81
  -3   4   5   29.76    1.95
   5   3   4   29.73    1.83
  -4   5  -3   31.56    1.80
  -4   5   3   30.22    1.94
  -5  -3  -4   29.33    1.66
  -5   3   4   26.98    1.86
   4  -5  -3   28.77    1.57
   3  -4  -5   31.07    1.71
   5   3   4   32.51    1.81
   3   4   5   27.74    1.84
  -3   4  -5   26.11    1.71
  -3   4   5   29.35    1.70
   3   4  -5   30.89    1.84
   3   4   5   28.73    1.93
   4   5   3   30.49    1.83
  -5  -3   4   28.50    1.87
  -5   3   4   26.21    1.76
  -5   0   5   -2.85    0.50
   5   5   0   -2.69    0.43
   0   5   5   -3.42    0.40
   5   0  -5   -3.10    0.37
   5   0   5   -2.43    0.47
   0   5  -5   -3.27    0.34
  -5   5   0   -1.56    0.49
  -5   0   5   -2.27    0.54
   0   5   5   -2.81    0.59
   5   5   0   -1.43    0.41
  -5   2   5  215.01   10.36
  -5   5  -2  200.79   10.25
  -5   5   2  215.53   10.37
  -2   5   5  216.49   10.47
  -2   5  -5  213.77   10.35
  -2   5   5  203.64   10.36
   5   5   2  210.29   10.20
  -5  -2  -5  216.43   10.13
  -5  -2   5  211.54   10.28
  -5   2   5  222.13   10.28
   2   5   5  214.15   10.42
  -5  -5  -2  215.34   10.17
   2   5   5  208.10   10.45
   5   2   5  209.63   10.23
   5  -5  -2  211.33   10.18
   5  -5   2  217.07   10.24
   5  -2  -5  215.07   10.36
   5  -2   5  218.72   10.46
   5   2  -5  220.48   10.47
   5   2   5  202.21   10.47
   5   5  -2  217.95   10.46
   5   5   2  215.85   10.47
   5   5  -2  222.32   10.16
   2   5  -5  219.11   10.44
   5   4   5   -0.85    0.59
   5   5   4   -1.61    0.51
   4  -5  -5   -1.29    0.35
   4   5   5   -1.64    0.58
   5   4   5   -1.60    0.45
   5   5  -4   -2.27    0.39
   5   5   4   -1.66    0.44
  -4   5   5   -1.30    0.58
   5  -4  -5   -1.60    0.34
   5  -4   5   -1.87    0.45
   5   4  -5   -1.55    0.41
  -4   5   5   -1.16    0.47
  -5   5  -4   -1.41    0.43
  -5   5   4   -1.12    0.61
   5  -5  -4   -1.46    0.31
   5  -5   4   -2.12    0.42
  -5  -5  -4   -1.44    0.41
   4   5   5   -1.95    0.41
  -5  -4  -5   -1.53    0.38
  -5   4   5   -0.96    0.52
  -5   5   4   -1.43    0.48
  -5   4   5   -0.93    0.60
   4   5  -5   -1.35    0.44
   0   6   0   -1.31    0.36
   0   6   0   -0.71    0.25
   0   0  -6   -1.05    0.32
   0   0   6    0.19    0.48
  -6   0   0   -0.76    0.41
   0   6   2  149.54    7.01
  -6  -2   0  141.45    7.04
   6  -2   0  150.22    7.03
   2   0   6  144.75    7.23
   0   6  -2  141.80    7.00
   2   0  -6  143.61    7.14
   6   2   0  147.64    7.17
  -2   0   6  137.91    7.09
   0   6   2  148.23    7.16
   2   0   6  140.88    7.09
  -6   2   0  141.80    7.07
   0   6  -2  142.23    7.06
   4   0   6  442.07   21.39
   0   6  -4  436.43   21.23
   0   6   4  461.24   21.26
   4   0  -6  452.69   21.32
   0   6   4  446.20   21.16
  -6  -4   0  425.48   20.94
  -4   0   6  432.90   20.92
   6   4   0  453.48   20.84
   6  -4   0  462.21   21.15
   6   4   0  437.22   21.34
  -6   4   0  438.53   20.97
  -4   0   6  464.25   21.09
   1   6   1  443.13   21.55
   1   6  -1  484.91   21.75
   1   1   6  442.47   21.57
   6  -1   1  458.74   21.76
   6   1   1  446.97   21.81
   1   1   6  442.86   21.90
  -1   6   1  490.98   21.71
  -6  -1   1  445.90   21.51
   1   6  -1  473.08   21.54
   1   1  -6  482.84   21.87
  -6  -1  -1  467.75   21.51
  -1   1  -6  439.11   21.81
  -6   1  -1  431.90   21.34
  -1   1   6  471.96   21.62
   1   6   1  453.24   21.73
  -1   6  -1  450.63   21.54
  -6   1  -1  429.50   21.49
  -1   6  -1  451.16   21.67
   6  -1  -1  445.52   21.74
  -6   1   1  465.12   21.54
  -1   6   1  478.25   21.62
   6   1  -1  462.72   21.81
  -3   1   6   18.03    1.42
  -6   3  -1   17.24    1.19
  -6   3   1   19.60    1.28
  -1   6   3   20.43    1.49
   3  -1   6   23.36    1.49
  -3  -1   6   15.88    1.32
   3   1   6   16.25    1.34
   1   6  -3   19.59    1.25
  -1   6  -3   16.36    1.14
   6   3  -1   21.16    1.40
   6   3   1   16.33    1.29
   3  -1  -6   15.43    1.23
   3   1  -6   20.21    1.33
   1   6  -3   18.60    1.30
   1   6   3   17.33    1.43
   6   3  -1   18.60    1.03
   6  -3  -1   16.38    1.12
  -6   3   1   20.21    1.39
  -3   1   6   20.02    1.26
   1   6   3   16.00    1.20
   6   3   1   15.80    1.05
   3   1   6   17.62    1.40
  -6  -3  -1   19.06    1.34
  -6  -3   1   17.89    1.36
   6  -3   1   18.43    1.16
  -1   6   3   17.54    1.15
  -1   6  -3   16.46    1.27
   6   5   1    9.32    0.99
   6   5  -1   10.24    0.82
   1   6   5    9.48    0.96
   1   6   5    9.58    1.10
   5   1   6    9.46    0.98
  -5  -1   6    9.67    1.04
   5  -1  -6   11.24    1.00
   5   1  -6   10.40    1.04
  -6  -5   1   11.67    1.14
  -5  -1   6   10.23    1.02
  -5   1   6   12.33    1.16
  -1   6   5   11.08    1.18
   6  -5  -1   10.16    0.72
   5  -1   6   10.41    1.03
  -6   5   1   11.42    1.07
  -5   1   6   13.99    1.10
  -6  -5  -1   12.48    1.08
   6   5  -1    9.20    0.96
   6  -5   1   10.19    0.76
   1   6  -5   10.40    0.95
   5   1   6   10.36    1.06
  -6   5  -1    9.75    0.95
  -1   6   5   11.64    0.97
  -1   6  -5   10.46    0.94
   6   5   1    9.48    0.85
   2   6   0  146.12    7.07
  -6   0  -2  144.63    7.03
   2   6   0  144.13    7.05
  -2   6   0  147.61    7.12
  -6   0   2  149.03    6.89
   6   0  -2  144.21    7.08
   0   2  -6  145.64    7.15
   0   2   6  146.25    7.21
   0   2   6  130.52    7.11
   6   0   2  143.85    7.11
  -6   0   2  141.94    7.06
  -2   6  -2    0.10    0.44
  -2   6   2   -0.51    0.24
   2   2   6    0.07    0.56
   2   2  -6    0.11    0.41
   2  -2   6    0.09    0.51
   6   2  -2   -0.55    0.37
   6   2   2   -0.49    0.28
   2   6  -2    2.38    0.46
   6   2   2   -0.22    0.41
  -2   6  -2    1.06    0.29
  -2   2   6    0.13    0.37
  -6   2   2   -1.09    0.32
   2   2   6   -1.01    0.35
  -6   2  -2   -0.40    0.27
  -6   2   2   -0.45    0.43
   2   6  -2    0.05    0.38
  -2   6   2   -0.90    0.39
  -6  -2  -2   -0.02    0.43
  -6  -2   2   -0.31    0.47
   6  -2  -2   -0.51    0.32
   6  -2   2   -0.19    0.36
   2   6   2   -0.52    0.44
  -2   2   6    0.26    0.56
   2   6   2   -0.23    0.36
   2  -2  -6   -0.58    0.36
   4   2   6  378.42   17.81
  -6  -4  -2  367.79   17.68
  -4   2   6  370.21   17.69
   6  -4  -2  388.47   17.85
   2   6   4  392.89   18.05
   2   6  -4  357.60   17.99
  -4   2   6  378.02   17.90
  -2   6  -4  385.64   17.91
   4  -2  -6  385.89   18.00
  -6  -4   2  370.76   17.77
   4  -2   6  376.20   18.11
   6   4  -2  362.50   18.05
  -6   4   2  366.95   17.79
  -2   6   4  368.49   17.92
  -6   4  -2  371.75   17.71
   6  -4   2  367.53   17.87
  -6   4   2  359.18   17.77
   6   4   2  392.60   18.11
  -2   6   4  359.27   17.92
   2   6   4  392.82   17.92
  -2   6  -4  393.38   17.84
   6   4   2  398.42   17.66
   4   2  -6  355.52   18.04
   4   2   6  387.21   18.15
  -4  -2  -6  363.59   17.56
  -1   3   6   19.17    1.40
  -6  -1  -3   20.11    1.32
   6   1   3   16.94    1.35
  -3   6  -1   16.20    1.34
   1   3   6   19.22    1.55
  -6  -1   3   18.62    1.19
  -3   6   1   19.77    1.44
   3   6  -1   21.58    1.32
  -1   3  -6   14.90    1.26
   3   6  -1   21.88    1.34
   3   6   1   17.08    1.29
   6  -1  -3   16.96    1.25
  -1   3   6   18.44    1.49
   6   1  -3   20.54    1.35
  -6   1   3   20.27    1.43
   3   6   1   15.60    1.29
   6  -1   3   19.64    1.31
  -6   1  -3   16.03    1.28
  -1   3   6   20.48    1.12
  -6   1   3   18.97    1.31
  -6  -1   3   17.60    1.41
   1   3   6   16.91    1.39
   1   3  -6   20.70    1.35
  -3   3   6  127.02    6.49
  -6   3   3  126.79    6.65
  -3   6   3  125.23    6.51
   6   3   3  135.47    6.78
  -6   3   3  133.00    6.65
  -6  -3   3  137.22    6.67
  -3   3   6  134.31    6.81
  -3   6  -3  142.07    6.54
  -6  -3  -3  129.49    6.54
   3  -3  -6  136.85    6.68
   3  -3   6  127.09    6.76
   6   3  -3  134.68    6.75
   6  -3  -3  140.02    6.59
   3   3  -6  133.85    6.75
   3   3   6  132.43    6.81
  -3   6  -3  130.75    6.66
  -3   6   3  127.03    6.76
   3   6   3  132.13    6.72
   3   6  -3  136.49    6.71
   6  -3   3  129.49    6.62
   3   6   3  134.78    6.70
   6   3   3  137.85    6.50
   3   3   6  134.51    6.74
   3   6  -3  135.48    6.59
   3   6  -5   97.23    5.25
  -5  -3  -6  104.29    4.98
  -6   5   3  102.85    5.31
  -6   5  -3  100.63    5.16
  -6   5   3   98.75    5.20
  -3   6  -5  101.54    5.13
   6  -5   3  103.95    5.10
   3   6   5  108.48    5.36
   5  -3   6  105.89    5.32
   5   3  -6  105.10    5.34
   5   3   6  100.65    5.34
   6   5   3  103.41    5.11
  -6  -5  -3   98.17    5.07
   6  -5  -3  103.81    5.02
  -5   3   6  100.51    5.36
  -3   6   5  106.22    5.44
   3   6   5  101.44    5.28
   6   5   3  106.73    5.35
   5   3   6  100.22    5.22
  -5   3   6   98.05    5.15
   6   5  -3   97.32    5.30
   5  -3  -6  102.00    5.18
   6   0   4  427.75   21.25
  -6   0  -4  435.02   20.87
   4   6   0  449.35   20.90
   0   4   6  458.63   21.33
  -4   6   0  451.17   21.02
   0   4   6  440.09   21.11
   4   6   0  446.75   21.26
  -6   0   4  461.94   20.90
   6   0  -4  447.27   21.24
   0   4  -6  438.42   21.23
  -6   0   4  436.37   20.95
   2   4   6  389.23   18.11
   2   4   6  391.74   18.31
   6   2  -4  364.04   18.22
  -6  -2  -4  378.81   17.86
   6  -2   4  371.38   18.19
   4   6  -2  355.39   18.19
   6   2   4  385.07   18.28
   6  -2  -4  388.99   18.14
   4   6   2  380.40   17.94
   6   2   4  377.01   17.82
  -6  -2   4  368.08   17.96
  -2   4  -6  399.18   18.22
   2  -4  -6  388.35   18.16
  -4   6  -2  399.09   18.03
  -6   2   4  393.99   18.00
  -4   6  -2  379.96   17.99
  -4   6   2  364.42   18.06
  -2   4   6  389.71   18.16
   2   4  -6  373.04   18.24
   4   6  -2  364.29   17.87
  -6   2   4  372.44   17.96
  -2   4   6  371.02   17.77
   4   6   2  385.15   18.24
  -6  -4   4    1.31    0.64
   4   6  -4   -0.09    0.40
  -4   4   6    0.93    0.64
  -4   6  -4   -0.25    0.36
  -4   6   4   -0.64    0.53
   4   4   6    0.42    0.59
   4   6   4   -0.13    0.52
   6   4   4    0.75    0.52
  -4  -4  -6   -0.22    0.31
   4  -6  -4   -0.07    0.28
  -6   4   4    0.46    0.54
   4   6   4   -0.18    0.45
   6  -4   4   -0.25    0.42
  -6  -4  -4    0.29    0.45
   4  -4   6    0.09    0.48
   4   4  -6   -0.55    0.34
   4   4   6   -0.34    0.43
  -6   4   4   -0.34    0.50
   4  -4  -6    0.05    0.36
   6   4  -4   -0.42    0.34
   6  -4  -4   -0.38    0.29
  -4   4   6   -0.45    0.40
   6   4   4   -0.40    0.39
  -1   5  -6    9.42    0.93
   5  -6   1   10.55    0.71
   5   6  -1    9.62    0.98
   1   5   6    9.50    1.02
   1   5   6   10.53    1.18
   5   6  -1   11.53    0.94
  -5   6   1   10.17    1.05
  -6  -1  -5    9.04    0.93
  -6  -1   5   12.46    1.20
  -6   1   5   11.91    1.16
  -1   5   6   10.68    0.80
  -1   5   6    9.23    1.14
  -6  -1   5    9.34    0.94
  -6   1   5   13.20    1.16
  -5   6  -1   12.88    1.10
  -1   5   6   11.41    1.06
   1   5  -6   10.52    1.00
   5   6   1   12.35    1.03
   6  -1  -5   10.65    0.97
   6   1   5   10.71    1.03
   5   6   1   11.79    0.99
   6  -1   5   10.54    1.06
   6   1  -5    9.89    1.01
   5  -6   3  100.02    5.03
   5  -6  -3  102.52    4.93
  -5   6   3  101.75    5.29
  -3   5   6   97.41    5.34
   3   5   6   99.40    5.27
   5   6  -3  100.84    5.25
   3   5   6  109.07    5.33
  -6  -3   5   95.48    5.18
  -6   3   5   96.71    5.16
  -3   5   6  103.65    5.02
   5   6   3   98.72    5.24
   6  -3  -5  101.12    5.12
   6  -3   5  102.68    5.21
   6   3  -5   98.83    5.25
   6   3   5  104.90    5.33
  -6  -3  -5  104.31    5.01
  -6   3   5  100.48    5.25
  -5   6  -3  105.34    5.20
  -3   5  -6  105.69    5.18
   3  -5  -6  100.94    5.11
   3   5  -6   99.87    5.24
   6   3   5  100.77    5.10
   5   6   3   99.49    5.13
   5   6  -3   98.05    5.03
   5  -6   5   20.34    1.51
   5  -6  -5   26.16    1.43
   6  -5   5   18.85    1.52
   5   6  -5   18.88    1.55
   5   6   5   25.31    1.69
   6  -5  -5   27.48    1.47
  -6  -5  -5   23.66    1.47
  -6   5   5   21.81    1.62
  -5  -5  -6   20.50    1.34
  -5   5   6   22.39    1.56
  -5   6   5   20.72    1.55
   6   5  -5   20.59    1.62
   6   5   5   27.71    1.77
   5   5   6   25.54    1.79
   5  -5  -6   28.14    1.54
   5  -5   6   22.47    1.59
   5   5  -6   20.18    1.59
   5   5   6   23.11    1.70
  -6   5   5   22.50    1.71
  -5   5   6   20.41    1.72
  -5   6   5   19.79    1.78
   6   5   5   28.65    1.75
   5   6   5   25.22    1.71
   0   6  -6   90.87    4.61
  -6   0   6   91.97    4.63
  -6   6   0   87.26    4.64
   0   6   6   83.15    4.75
   6   6   0   88.64    4.69
   6  -6   0   88.50    4.31
   6   0  -6   93.97    4.67
   6   0   6   85.33    4.69
   0   6   6   90.09    4.66
  -6   0   6   86.84    4.61
   6   6   0   90.30    4.45
  -6  -2   6   -0.12    0.61
   6   6  -2    0.30    0.35
  -6   2   6    0.19    0.62
  -6   6  -2    0.36    0.40
   6   2   6    0.38    0.55
  -6  -2  -6    1.98    0.46
  -2   6  -6    0.44    0.37
  -2   6   6    0.54    0.48
   2   6  -6   -0.29    0.36
   2   6   6   -0.15    0.46
   6  -6  -2    0.16    0.23
   6  -6   2    0.11    0.29
   6  -2  -6    0.11    0.38
   6  -2   6   -0.89    0.42
   6   2  -6    0.56    0.46
   6   2   6   -0.25    0.44
   6   6  -2    1.33    0.55
   6   6   2    0.01    0.42
  -6   6   2   -0.57    0.44
   6   6   2   -0.20    0.39
   2   6   6    0.25    0.64
  -6   2   6   -0.06    0.50
  -2   6   6   -0.42    0.57
   6  -6  -4  137.33    6.53
   6  -4  -6  136.46    6.67
  -6   6   4  126.06    6.84
  -4   6   6  127.63    6.91
  -6   6   4  132.01    6.70
  -4   6   6  133.22    6.59
   4   6   6  133.60    6.85
  -4   6  -6  137.11    6.69
   6  -6   4  134.42    6.64
   4   6  -6  132.46    6.82
  -6  -6  -4  132.29    6.51
  -6  -4  -6  137.36    6.48
   4  -6  -6  136.41    6.63
   6   4  -6  137.91    6.87
   6   4   6  133.91    6.89
   6   6  -4  136.41    6.85
   6   6   4  136.33    6.88
   4   6   6  130.67    6.80
   6   4   6  142.56    6.73
   6   6   4  134.33    6.68
  -6   4   6  134.01    6.86
  -6   6  -4  131.04    6.71
  -6   4   6  129.96    6.67
   6  -4   6  131.71    6.78
   6   6  -6   -0.72    0.40
   6  -6  -6    0.00    0.35
   6  -6   6   -0.26    0.48
  -6   6   6   -0.42    0.61
   6   6   6   -0.12    0.46
   6   6   6   -0.64    0.59
  -6  -6  -6    0.09    0.40
  -6   6   6    0.23    0.53
  -1   0   7   12.59    1.22
   0   7  -1   12.02    1.12
  -7   1   0   11.79    1.13
   1   0  -7   13.21    1.11
  -7  -1   0   15.37    1.20
   7  -1   0   14.25    1.07
  -7   1   0   12.06    0.83
   7   1   0   13.70    1.12
   0   7  -1   12.49    0.89
   0   7   1   13.52    1.16
   1   0   7   10.90    1.09
   1   0   7   12.12    1.21
   0   7   1   12.85    0.92
   0   7  -3  218.08   10.14
   0   7   3  196.71   10.22
   0   7   3  207.88   10.12
   0   7  -3  209.55   10.15
   7  -3   0  215.02   10.11
   7   3   0  203.69   10.27
  -7  -3   0  207.41   10.11
  -7   3   0  197.24   10.13
  -7   3   0  211.29   10.01
  -3   0   7  224.49   10.25
   3   0  -7  215.16   10.28
   3   0   7  203.56   10.36
   7  -5   0    8.83    0.70
  -7  -5   0    8.10    0.96
   5   0   7    5.87    0.89
   7   5   0    8.17    0.73
   0   7  -5    8.24    0.80
  -5   0   7    7.79    0.89
  -5   0   7    8.53    1.02
   0   7   5    6.49    1.06
  -7   5   0    7.48    0.87
   7   5   0    8.23    0.93
   0   7   5    7.35    0.82
   5   0  -7    8.67    0.93
   0   1   7   12.28    1.22
  -1   7   0   15.21    0.90
   7   0   1   12.80    1.09
  -7   0  -1   12.99    1.16
  -7   0   1   12.23    1.18
   0   1  -7   13.41    1.10
  -1   7   0   14.22    1.23
  -7   0  -1   11.00    0.77
   1   7   0   13.57    1.13
   7   0  -1   14.65    1.10
  -7   0   1   16.11    0.91
   1   7   0   13.70    1.00
  -7  -2  -1 1424.84   65.09
   2  -1   7 1369.62   66.18
  -1   7   2 1438.31   65.26
  -7   2   1 1392.24   65.04
   2   1  -7 1429.45   66.13
   2   1   7 1380.36   66.19
   1   7  -2 1426.80   65.15
  -1   7  -2 1425.13   65.98
  -1   7   2 1389.24   65.98
  -1   7  -2 1419.56   65.17
   7  -2   1 1418.52   66.02
   7   2  -1 1458.20   66.14
   7   2   1 1419.54   66.13
  -2   1   7 1416.86   65.23
   7  -2  -1 1384.61   65.99
  -7   2   1 1422.13   65.14
   2  -1  -7 1415.82   66.11
   1   7   2 1360.91   65.18
   2   1   7 1314.65   65.12
  -7  -2   1 1364.11   65.08
  -7   2  -1 1342.38   65.08
   1   7   2 1429.32   66.02
  -2   1   7 1408.11   64.95
  -7   2  -1 1390.14   65.01
   1   7  -2 1425.19   66.02
  -2  -1   7 1417.35   65.19
   4  -1   7  155.08    7.84
   1   7  -4  161.90    7.67
   1   7  -4  162.45    7.68
   4  -1  -7  142.93    7.68
   4   1  -7  163.61    7.79
   7   4   1  153.10    7.79
   7   4   1  146.23    7.36
  -1   7  -4  142.81    7.63
  -7  -4   1  158.81    7.65
  -4   1   7  153.18    7.53
  -7   4   1  155.04    7.68
   7   4  -1  153.67    7.35
  -4  -1   7  142.55    7.63
  -4   1   7  157.60    7.75
  -1   7   4  165.15    7.63
   7  -4   1  157.33    7.54
  -7   4  -1  161.71    7.57
   4   1   7  152.24    7.66
   1   7   4  148.41    7.76
  -1   7   4  160.24    7.85
   4   1   7  146.67    7.81
   7   4  -1  169.41    7.83
  -7  -4  -1  149.35    7.60
  -4  -1   7  154.41    7.57
  -7   4   1  163.06    7.63
   7  -4  -1  156.59    7.52
   1   7   4  156.26    7.67
  -1   7  -4  152.73    7.59
   7   6   1   68.72    3.54
  -1   7   6   70.81    3.73
   7  -6   1   68.90    3.46
  -7  -6  -1   67.51    3.67
   7   6  -1   71.87    3.86
   6  -1  -7   71.37    3.78
  -7   6  -1   67.01    3.72
  -7   6   1   70.54    3.79
  -6  -1   7   66.92    3.72
   7   6  -1   68.93    3.52
  -6   1   7   71.01    3.74
   1   7   6   67.03    3.94
   7  -6  -1   69.21    3.43
  -1   7  -6   68.52    3.68
  -6  -1  -7   68.66    3.54
  -6   1   7   72.87    3.86
   7   6   1   72.11    3.86
  -6  -1   7   67.07    3.73
   6  -1   7   70.75    3.88
   1   7   6   64.41    3.73
   1   7  -6   65.63    3.71
   6   1   7   65.21    3.83
  -1   7   6   67.76    3.94
   6   1  -7   68.04    3.79
  -2   7  -1 1377.77   65.29
   2   7   1 1405.42   65.29
  -7   1  -2 1382.97   65.11
   7   1  -2 1419.65   66.21
   2   7  -1 1426.80   66.17
   1   2  -7 1417.10   66.25
  -7   1  -2 1337.13   65.19
  -7  -1   2 1359.80   65.22
   2   7  -1 1436.90   65.27
   1   2   7 1402.89   65.35
  -2   7  -1 1406.38   66.17
   7  -1   2 1427.26   66.19
  -7   1   2 1463.43   65.23
   7   1   2 1400.33   66.22
   7  -1  -2 1395.58   66.15
  -2   7   1 1462.68   66.30
   1  -2  -7 1369.71   66.20
  -7  -1   2 1425.31   65.27
   1   2   7 1356.73   66.30
   2   7   1 1446.39   66.19
  -1   2  -7 1421.38   66.24
  -2   7   1 1420.18   65.36
  -1   2   7 1348.50   65.34
  -7   1   2 1431.77   65.27
  -2   7   3  232.03   10.89
  -2   7  -3  227.04   10.88
  -7   3   2  221.11   10.97
   3  -2  -7  232.83   11.08
   7   3   2  234.60   10.70
  -2   7   3  217.07   11.06
  -7  -3  -2  227.01   10.88
  -3   2   7  222.85   10.76
   3  -2   7  223.87   11.17
   3   2   7  231.75   11.03
   2   7  -3  225.16   11.01
   7   3  -2  219.21   11.09
  -3   2   7  227.82   11.08
   2   7  -3  225.30   10.92
   2   7   3  229.30   11.03
  -7  -3   2  219.88   10.94
  -7   3  -2  222.46   10.78
   2   7   3  242.63   11.05
   7  -3  -2  233.76   10.93
   7   3   2  219.72   11.11
  -7   3   2  224.27   10.87
   3   2   7  220.35   11.16
   7  -3   2  229.49   10.95
  -5  -2  -7   37.29    2.06
  -2   7  -5   41.10    2.20
   5  -2  -7   43.46    2.33
   2   7  -5   33.88    2.23
  -7  -5   2   39.09    2.42
  -7   5   2   35.96    2.32
   7   5   2   41.13    2.14
   5   2   7   44.35    2.40
   7   5  -2   36.33    2.33
  -5   2   7   34.16    2.23
   7  -5  -2   41.40    2.06
   7  -5   2   37.17    2.09
  -7  -5  -2   32.12    2.24
   7   5   2   42.33    2.42
   2   7   5   41.80    2.50
  -7   5   2   31.37    2.29
  -2   7   5   36.23    2.19
  -5   2   7   33.96    2.45
  -2   7   5   35.84    2.47
   5   2   7   42.92    2.47
   7   5  -2   33.18    2.03
   5   2  -7   33.31    2.30
  -5  -2   7   41.37    2.35
   5  -2   7   34.15    2.34
   2   7   5   42.13    2.34
   0   3   7  209.97   10.30
  -3   7   0  204.21   10.18
  -7   0  -3  206.66   10.09
   3   7   0  217.05   10.22
  -7   0   3  217.12    9.97
  -7   0   3  207.39   10.15
   3   7   0  219.76   10.13
   7   0   3  198.69   10.22
   0   3  -7  221.27   10.29
   7   0  -3  204.66   10.18
   0   3   7  191.30   10.28
  -3   7   2  218.42   11.07
   7  -2  -3  223.62   11.00
   7   2   3  238.57   11.19
   3   7   2  228.50   11.08
   7   2  -3  216.57   11.10
   2  -3  -7  232.09   11.09
  -7   2   3  225.33   10.91
   7  -2   3  228.74   11.05
  -3   7  -2  231.43   11.03
   2   3   7  231.56   11.23
  -2   3   7  225.49   10.74
  -3   7  -2  236.50   10.87
  -2   3   7  237.29   11.18
  -3   7   2  227.68   10.87
  -2   3  -7  225.38   11.11
  -7   2   3  229.30   11.02
   7   2   3  236.05   10.74
   3   7  -2  223.59   11.06
  -7  -2   3  223.96   11.00
   2   3  -7  219.92   11.13
   3   7   2  233.35   11.02
   2   3   7  212.97   11.05
   3   7  -2  221.73   10.92
  -3   7  -4  171.20    8.46
   3   7  -4  172.75    8.39
   3   7   4  169.21    8.51
  -3   7  -4  174.28    8.33
   4  -3   7  173.24    8.61
   4   3  -7  173.16    8.59
  -3   7   4  175.41    8.35
   7  -4  -3  169.48    8.32
  -4   3   7  159.89    8.53
   7  -4   3  170.29    8.38
  -3   7   4  166.05    8.60
  -4  -3  -7  171.98    8.11
  -4   3   7  172.02    8.29
   3   7  -4  170.36    8.50
  -7   4   3  165.27    8.42
  -7   4   3  167.26    8.46
   4  -3  -7  182.59    8.50
   7   4  -3  165.31    8.55
  -7   4  -3  175.18    8.33
  -7  -4   3  162.85    8.42
  -7  -4  -3  172.28    8.33
   4   3   7  166.09    8.62
   4   3   7  171.11    8.50
   7   4   3  181.76    8.26
   3   7   4  177.99    8.54
   7   4   3  176.98    8.60
  -7   6   3   84.27    4.55
   6   3  -7   80.26    4.58
   3   7  -6   82.21    4.54
   7  -6   3   87.39    4.35
  -6   3   7   85.37    4.65
  -3   7  -6   88.40    4.43
   6  -3   7   84.96    4.61
  -6   3   7   78.14    4.44
   6  -3  -7   93.79    4.52
  -3   7   6   85.84    4.74
  -7   6  -3   89.87    4.50
   7  -6  -3   90.48    4.26
   7   6  -3   78.78    4.57
   3   7   6   85.50    4.65
   6   3   7   91.92    4.71
   6   3   7   89.92    4.54
   7   6  -3   83.52    4.30
   3   7   6   89.17    4.61
  -6  -3  -7   86.78    4.27
  -7   6   3   82.27    4.59
  -3   7   6   80.52    4.44
   7   6   3   86.73    4.40
   7   6   3   83.96    4.61
  -7  -6  -3   80.54    4.36
   7  -1   4  162.47    7.78
  -4   7   1  159.33    7.81
   7  -1  -4  145.06    7.68
  -4   7  -1  157.94    7.75
   7   1   4  158.57    7.82
  -7  -1  -4  161.76    7.64
   1   4   7  148.19    7.81
   4   7  -1  159.51    7.63
  -1   4  -7  151.70    7.75
  -7   1   4  149.78    7.70
   7   1  -4  164.25    7.79
   1   4   7  152.57    7.85
   4   7   1  149.15    7.64
  -1   4   7  159.99    7.40
  -1   4   7  157.67    7.85
   4   7  -1  168.81    7.80
   4   7   1  151.35    7.75
  -7  -1   4  154.09    7.72
  -1   4   7  158.81    7.90
  -7   1  -4  146.79    7.62
  -7  -1   4  151.68    7.52
  -7   1   4  162.81    7.64
   1   4  -7  155.35    7.78
   7   3   4  171.69    8.30
   7   3   4  171.08    8.64
  -7   3   4  176.15    8.51
   7  -3   4  171.96    8.51
   3   4  -7  164.14    8.58
   7   3  -4  164.69    8.59
  -7   3   4  170.29    8.49
   3   4   7  171.49    8.59
  -3   4  -7  174.96    8.56
   7  -3  -4  180.77    8.46
   4   7   3  177.57    8.52
  -7  -3  -4  166.73    8.35
   3  -4  -7  182.69    8.54
  -3   4   7  169.25    8.66
   3   4   7  172.86    8.68
   4   7  -3  171.41    8.56
   4   7  -3  169.44    8.39
  -4   7  -3  168.55    8.50
   4  -7  -3  180.04    8.28
  -7  -3   4  166.32    8.49
   4   7   3  176.18    8.60
  -4   7   3  168.73    8.62
  -4   7  -3  178.90    8.33
   5   4   7   27.57    1.96
  -7   5   4   25.93    1.94
   7   5  -4   25.15    1.84
   7   5   4   30.42    1.94
  -7  -5  -4   28.00    1.78
  -5   4   7   27.47    1.79
   5   4   7   29.35    1.96
  -5   4   7   26.75    2.08
  -5  -4  -7   27.71    1.56
   4  -7  -5   30.04    1.66
   4   7  -5   27.84    1.88
   7  -5  -4   28.33    1.65
   5  -4   7   27.44    1.92
  -7   5   4   25.61    1.88
  -4   7  -5   29.62    1.70
  -7   5  -4   30.21    1.82
   7   5   4   30.99    1.82
   5   4  -7   25.73    1.86
   4   7   5   28.13    1.90
   5  -4  -7   29.80    1.81
  -4   7   5   28.38    2.12
   4   7   5   28.15    1.94
  -4   7  -5   28.96    1.91
   7  -5   4   30.32    1.77
  -5   7   0    7.61    0.95
   7   0   5    6.65    0.86
   5   7   0    8.81    0.85
   0   5   7    7.42    0.61
   0   5  -7    7.13    0.83
  -7   0   5    7.89    0.89
  -7   0   5    6.91    0.96
   5   7   0    8.12    0.91
   0   5   7    7.36    1.05
   0   5   7    7.25    0.92
  -7   0  -5    7.94    0.83
   7   0  -5    7.96    0.84
   2   5  -7   33.90    2.28
  -5   7  -2   41.86    1.98
  -2   5   7   34.09    2.46
  -2   5  -7   42.59    2.32
  -5   7   2   34.27    2.35
   7   2   5   41.43    2.21
   7   2   5   42.75    2.42
   5   7   2   41.30    2.30
  -5   7  -2   38.97    2.34
   2   5   7   41.66    2.59
   2   5   7   42.32    2.41
   7  -2   5   33.54    2.27
  -7  -2   5   38.35    2.39
   5   7  -2   32.62    2.14
  -7  -2  -5   34.32    2.19
   7   2  -5   36.37    2.32
  -2   5   7   36.09    2.05
  -2   5   7   34.17    2.29
   5   7  -2   33.99    2.29
   5   7   2   39.43    2.33
   7  -2  -5   39.97    2.24
  -7   2   5   35.90    2.33
  -7   2   5   34.51    2.31
   4  -5  -7   31.29    1.79
  -7  -4   5   28.91    2.02
  -7   4   5   26.59    1.88
  -5   7  -4   31.19    1.66
  -4   5  -7   30.46    1.84
   4   5  -7   25.65    1.89
   5   7   4   32.41    2.00
   5  -7  -4   27.45    1.57
   5   7  -4   24.23    1.84
   5   7   4   30.37    1.92
   7   4   5   30.14    1.99
  -4   5   7   26.56    1.74
   4   5   7   29.59    2.06
  -5   7  -4   29.33    1.92
  -7   4   5   27.80    1.99
   7   4   5   29.90    1.83
  -4   5   7   23.19    1.99
  -5   7   4   25.62    1.97
   7  -4   5   28.67    1.82
  -7  -4  -5   26.21    1.73
   4   5   7   28.90    1.98
   7  -4  -5   31.41    1.76
   7   4  -5   25.81    1.86
  -7   6   5   36.34    2.33
   7  -6  -5   34.31    2.05
   7  -6   5   41.17    2.24
   7   6  -5   35.36    2.32
  -6   5   7   37.58    2.28
  -6  -5  -7   37.51    2.01
   5  -7  -6   35.76    2.08
  -5   7   6   35.01    2.48
   5   7   6   34.90    2.36
   5   7  -6   44.64    2.44
   7   6   5   37.01    2.27
   7   6   5   32.62    2.31
  -7   6  -5   36.66    2.27
  -7  -6  -5   38.56    2.13
   6  -5   7   36.28    2.31
   6   5  -7   35.26    2.35
   5   7   6   33.02    2.32
   6  -5  -7   34.57    2.13
  -6   5   7   38.56    2.53
  -7   6   5   32.36    2.41
  -5   7   6   38.20    2.24
   6   5   7   34.12    2.36
  -5   7  -6   39.55    2.17
   6   5   7   32.81    2.33
   7  -1  -6   72.07    3.78
   6   7   1   71.42    3.85
   7   1   6   66.08    3.84
   6   7  -1   71.58    3.64
  -7  -1  -6   74.19    3.68
   1   6   7   68.81    3.96
  -1   6  -7   69.78    3.76
  -1   6   7   69.19    3.83
   1   6  -7   68.51    3.79
   1   6   7   68.81    3.85
   7  -1   6   64.15    3.81
   6   7   1   73.26    3.70
  -7   1   6   76.15    3.86
   7   1  -6   66.37    3.78
  -1   6   7   70.40    3.99
  -1   6   7   68.38    3.47
  -6   7  -1   68.56    3.81
  -7  -1   6   67.05    3.71
  -7  -1   6   66.78    3.82
  -6   7   1   68.79    3.86
  -7   1   6   69.51    3.80
   6   7  -1   69.99    3.84
   3   6  -7   80.69    4.66
   7   3   6   93.43    4.82
   7  -3  -6   92.54    4.60
   7   3  -6   83.58    4.71
   3  -6  -7   92.23    4.58
  -7  -3   6   85.39    4.65
  -6   7  -3   90.35    4.67
   3   6   7   95.95    4.80
   7  -3   6   87.03    4.67
   3   6   7   87.39    4.77
   6   7  -3   82.37    4.46
   6   7   3   89.89    4.59
   6   7  -3   85.10    4.69
  -7  -3  -6   87.83    4.46
  -6   7   3   81.84    4.71
  -7   3   6   85.29    4.62
  -3   6   7   85.90    4.42
   6   7   3   90.98    4.76
  -7   3   6   87.84    4.73
  -3   6  -7   90.41    4.61
   6  -7  -3   88.91    4.31
   6  -7   3   83.68    4.41
   7   3   6   96.33    4.59
  -3   6   7   84.94    4.84
  -5   6   7   37.35    2.51
   6  -7   5   37.74    2.19
  -7  -5  -6   38.08    2.10
  -7   5   6   39.61    2.36
  -6   7   5   35.42    2.26
  -5   6   7   37.67    2.23
   6   7   5   35.95    2.37
   7  -5  -6   33.86    2.10
   7  -5   6   37.70    2.29
   7   5  -6   39.27    2.37
   7   5   6   34.52    2.38
   6   7  -5   35.01    2.30
   6  -7  -5   34.84    2.01
   5  -6  -7   35.62    2.13
   5   6  -7   39.83    2.36
   5   6   7   34.76    2.36
  -7   5   6   37.12    2.47
  -6   7  -5   31.59    2.25
   5   6   7   34.51    2.40
   6   7   5   35.02    2.29
   7   5   6   36.93    2.30
  -5   6  -7   34.91    2.18
  -6   7   5   35.73    2.48
  -7   0   7   -0.50    0.53
   7   7   0    0.29    0.41
   7   0  -7   -0.64    0.41
   7   0   7    0.44    0.59
   0   7  -7    0.07    0.38
   0   7   7    0.04    0.46
   7  -7   0   -0.04    0.22
  -7   7   0   -0.20    0.49
   0   7   7   -0.62    0.59
  -7   0   7   -0.16    0.58
   7   7   0    0.13    0.45
   7  -2   7  210.65   10.73
   7   2  -7  210.92   10.72
   7   2   7  212.32   10.80
  -7   2   7  208.87   10.62
  -7   7  -2  223.45   10.61
   7  -2  -7  223.97   10.67
   7   7  -2  219.90   10.37
   7   7   2  216.96   10.42
  -7  -2   7  222.88   10.59
  -7   2   7  211.40   10.54
   7   7  -2  211.65   10.74
   7   7   2  225.18   10.80
  -2   7   7  214.32   10.66
   2   7  -7  215.96   10.70
   2   7   7  212.47   10.73
  -2   7  -7  223.81   10.63
   7  -7  -2  220.75   10.33
   7  -7   2  219.12   10.39
   7   2   7  215.53   10.47
   2   7   7  225.76   10.79
  -2   7   7  213.62   10.80
  -7   7   2  204.95   10.63
  -7   4   7    0.25    0.62
   7  -4   7   -0.09    0.49
  -7   4   7    0.22    0.54
  -4   7  -7    0.11    0.38
   7   4   7   -0.08    0.51
  -7  -4  -7    0.79    0.44
  -7   7  -4    0.62    0.44
  -7   7   4   -0.03    0.54
  -4   7   7   -0.05    0.69
   4   7   7   -0.51    0.59
   7   4   7    0.07    0.57
   7   7   4    0.93    0.56
   4  -7  -7    2.48    0.53
   7   7  -4    0.09    0.48
   7   7   4   -0.66    0.41
   7  -4  -7   -0.61    0.35
   7   4  -7   -0.37    0.43
   7  -7   4   -0.12    0.38
  -7   7   4    0.13    0.51
  -4   7   7   -0.14    0.43
   4   7  -7    0.04    0.41
   4   7   7   -0.54    0.44
   7  -7  -4    0.24    0.30
  -7   6   7  164.04    8.67
  -6   7   7  154.02    8.67
  -7   7  -6  181.71    8.57
  -7   7   6  168.49    8.72
   7   6  -7  160.26    8.64
   7   6   7  168.61    8.72
   7   7  -6  165.46    8.67
   7   7   6  174.61    8.73
   6   7   7  172.22    8.72
   7   7   6  182.53    8.54
  -7  -7  -6  167.53    8.20
  -7  -6  -7  164.09    8.17
   6  -7  -7  180.55    8.41
  -7   6   7  169.76    8.46
  -7   7   6  164.32    8.47
  -6   7   7  165.10    8.41
   7  -7  -6  179.86    8.36
   7  -7   6  166.79    8.49
   7  -6  -7  183.25    8.44
   6   7   7  178.95    8.62
   7   6   7  174.14    8.53
   7  -6   7  166.18    8.57
   6   7  -7  167.77    8.68
   0   0  -8 9913.85  461.12
   0   8   0 9999.94  460.49
   8   0   0 9582.06  459.48
   0   0   8 9799.23  451.87
  -8   0   0 9742.50  453.30
   0   8   0 9743.88  453.21
   2   0  -8 1326.88   61.19
   0   8  -2 1333.27   61.02
   0   8  -2 1301.77   60.30
   0   8   2 1304.06   61.01
  -2   0   8 1321.34   60.37
   0   8   2 1276.94   60.37
   8  -2   0 1289.39   61.04
   8   2   0 1270.77   61.14
   2   0   8 1244.82   60.28
   2   0   8 1316.03   61.31
  -8  -2   0 1324.35   60.26
  -8   2   0 1251.92   60.24
   0   8  -4  124.31    6.13
   8   4   0  129.70    6.34
   0   8   4  126.56    6.15
  -8  -4   0  122.00    6.21
  -8   4   0  117.27    6.22
  -8   4   0  127.99    6.12
   8  -4   0  123.24    6.05
   0   8  -4  118.82    6.20
   4   0   8  122.97    6.40
   8   4   0  123.69    5.85
  -4   0   8  117.62    6.05
   4   0  -8  124.59    6.29
   0   8   4  120.11    6.35
  -4   0   8  117.73    6.25
   8   6   0  186.31    8.66
   0   8   6  170.72    9.09
   6   0  -8  181.29    9.03
   8  -6   0  181.41    8.69
  -8   6   0  177.42    8.89
  -6   0   8  181.76    8.98
  -6   0   8  185.20    8.87
   0   8  -6  178.94    8.93
   0   8   6  179.48    8.97
  -8  -6   0  180.40    8.87
   6   0   8  183.79    9.16
   8   6   0  180.03    9.09
  -8  -1  -1    2.44    0.74
  -8  -1   1    3.02    0.85
  -8   1  -1    2.88    0.44
   1   8  -1    2.05    0.50
   1   8   1    1.91    0.55
   8  -1  -1    1.01    0.54
   8  -1   1    1.61    0.64
   8   1  -1    1.63    0.64
   8   1   1    1.16    0.58
   1   1   8    2.51    0.86
  -1   1   8    2.03    0.79
   1   8  -1    1.38    0.65
  -1   1  -8    1.67    0.64
   1   1   8    1.49    0.69
   1   8   1    5.09    0.91
   1   1  -8    1.07    0.62
  -8   1   1    1.34    0.49
  -8   1   1    3.13    0.77
  -1   8  -1    2.75    0.69
  -1   8   1    3.46    0.83
   1  -1  -8    2.25    0.67
  -8   1  -1    5.73    0.86
  -1   8  -1    1.93    0.42
   1   8  -3  306.10   14.59
  -3   1   8  295.30   14.37
   1   8   3  304.40   14.64
  -8  -3  -1  297.39   14.54
   8   3   1  304.02   14.81
  -1   8   3  303.49   14.73
  -8  -3   1  288.91   14.55
  -1   8   3  326.12   14.59
   3  -1  -8  295.57   14.76
   3  -1   8  313.07   14.92
   3   1  -8  296.05   14.78
   8  -3  -1  305.92   14.60
   8  -3   1  316.24   14.63
  -1   8  -3  301.80   14.61
   3   1   8  302.06   14.63
  -8   3  -1  312.49   14.41
  -8   3   1  320.71   14.47
   1   8  -3  299.17   14.63
   8   3  -1  300.39   14.80
  -1   8  -3  300.32   14.57
  -3   1   8  312.80   14.71
  -3  -1   8  295.68   14.62
   1   8   3  314.06   14.73
  -8  -5  -1  103.96    5.79
  -5  -1   8  117.99    5.79
  -5   1   8  106.70    5.73
   8  -5   1  106.30    5.64
   8   5  -1  104.91    5.93
  -8  -5   1  124.98    5.91
   5   1   8  127.54    5.95
   5   1  -8  100.87    5.89
   8   5   1  123.96    5.58
  -8   5   1  109.68    5.81
   5  -1  -8  120.07    5.93
   1   8   5  126.59    5.90
   8   5   1  123.13    6.04
  -5  -1   8  126.89    5.97
   5   1   8  123.46    6.09
   1   8   5  125.08    6.10
   1   8  -5  106.09    5.80
  -5   1   8  106.10    5.93
  -1   8  -5  123.20    5.94
  -1   8   5  104.09    6.01
  -1   8   5  110.78    5.79
   8  -5  -1  129.86    5.69
   8   5  -1  109.40    5.53
   1   8  -5  103.40    5.82
  -8   5   1  102.35    5.87
  -1   8  -5  129.11    5.83
   5  -1   8  106.11    5.99
   8   7  -1   66.26    4.09
   7   1  -8   69.09    4.08
  -8   7   1   72.84    4.10
   8  -7   1   73.31    3.72
   1   8   7   78.50    4.33
  -7  -1  -8   72.92    3.85
   7  -1   8   75.74    4.22
  -8   7  -1   79.40    4.10
   1   8   7   79.25    4.13
   8   7   1   79.23    3.87
   7   1   8   75.95    4.21
  -1   8   7   71.70    4.33
   8   7   1   79.72    4.21
  -7   1   8   70.41    4.12
  -7   1   8   75.14    4.05
  -1   8   7   74.40    4.05
   1   8  -7   64.61    3.98
  -7  -1   8   73.26    4.08
  -8  -7  -1   68.28    3.98
   8   7  -1   73.34    3.82
  -1   8  -7   78.18    4.03
   7  -1  -8   76.55    4.10
   8  -7  -1   78.77    3.70
  -7  -1   8   74.00    4.07
   2   8   0 1361.13   61.69
  -2   8   0 1361.28   61.67
  -8   0   2 1378.57   60.79
   0   2   8 1288.38   60.97
   8   0  -2 1329.97   61.72
   2   8   0 1323.72   60.89
  -8   0   2 1303.13   60.86
  -2   8   0 1257.81   60.90
  -8   0  -2 1249.92   60.79
   8   0   2 1314.18   61.73
   0   2  -8 1307.67   61.78
   0   2   8 1239.95   61.82
   8   2  -2 3007.59  148.87
   2   8   2 3284.82  148.93
   2  -2  -8 3196.34  148.95
   8   2   2 3112.48  148.93
  -2   2   8 3123.69  146.51
   2   2   8 3118.48  149.04
  -2   2   8 3144.84  146.86
  -2   8  -2 3195.39  146.79
   2   8   2 3238.05  146.84
  -2   8   2 3447.35  149.16
  -8   2  -2 3113.46  146.65
  -8   2  -2 3263.94  146.68
   8  -2   2 3253.53  148.92
  -2   8  -2 3170.00  148.89
   2   2   8 3005.58  146.74
   2   8  -2 3141.07  146.71
  -2   2  -8 3206.41  148.97
  -2   8   2 3116.87  146.84
   2   2  -8 3194.12  148.98
  -8  -2  -2 3164.66  146.63
  -8   2   2 3098.52  146.67
   2   8  -2 3245.85  148.90
  -8   2   2 3133.11  146.68
   8  -2  -2 3197.20  148.87
   2   8   4  105.88    5.49
   2   8  -4  106.43    5.32
   4   2  -8  101.62    5.41
   4   2   8   96.55    5.46
   8  -4  -2  107.83    5.17
  -2   8   4  102.38    5.53
  -8  -4  -2  100.27    5.26
  -8  -4   2  100.53    5.37
   8   4   2   99.41    5.41
  -4   2   8  106.93    5.53
   4  -2  -8  103.52    5.37
   8   4  -2  106.87    5.45
   8   4   2  105.25    5.03
  -2   8  -4   98.28    5.34
   2   8   4  107.84    5.33
   2   8  -4  103.15    5.31
   4  -2   8  106.21    5.50
   4   2   8  100.65    5.39
   8  -4   2  101.86    5.20
  -2   8  -4  105.91    5.18
  -2   8   4  102.97    5.19
  -8   4   2  105.84    5.28
  -8   4  -2   95.57    5.16
  -4   2   8  105.09    5.18
  -8   4   2  109.15    5.43
  -6   2   8   43.74    2.57
   6  -2  -8   38.93    2.55
   6   2  -8   45.31    2.72
  -2   8   6   43.48    2.53
  -6   2   8   48.55    2.81
  -8  -6  -2   46.53    2.60
  -8   6   2   48.07    2.73
   6  -2   8   45.77    2.77
   2   8   6   39.13    2.57
  -6  -2   8   38.25    2.60
   6   2   8   37.22    2.66
  -2   8   6   41.94    2.82
   8   6  -2   46.02    2.35
   8  -6   2   46.46    2.37
   8   6  -2   51.89    2.76
   8  -6  -2   45.73    2.30
  -6  -2  -8   46.49    2.37
  -8  -6   2   37.27    2.61
   6   2   8   37.54    2.57
  -8   6   2   43.57    2.69
   8   6   2   39.38    2.64
   2   8   6   41.03    2.82
   8   6   2   38.84    2.37
   2   8  -6   43.93    2.59
  -8   6  -2   38.15    2.51
  -2   8  -6   40.10    2.45
   1   3  -8  301.19   14.89
  -8   1   3  317.46   14.55
   3   8  -1  307.69   14.82
   8   1   3  320.77   14.93
   8  -1  -3  304.59   14.80
   8  -1   3  310.56   14.84
  -8  -1  -3  321.10   14.68
   1   3   8  309.27   15.02
   8   1  -3  295.77   14.84
  -8   1   3  306.99   14.74
  -3   8  -1  312.95   14.58
  -1   3   8  320.99   14.91
  -8  -1   3  306.37   14.43
   1   3   8  295.05   14.81
  -3   8  -1  303.50   14.75
  -1   3  -8  288.02   14.87
  -1   3   8  307.51   14.37
  -3   8   1  318.67   14.84
  -8   1  -3  307.49   14.68
   3   8   1  307.06   14.72
   3   8  -1  296.17   14.65
   3   8   1  302.84   14.82
  -3   8  -3    1.13    0.56
   3   8   3    0.06    0.52
  -3   8   3    0.76    0.35
   3   8  -3    0.77    0.46
  -8   3  -3    0.45    0.39
  -3   8   3    0.59    0.64
  -8  -3   3   -0.14    0.64
  -8   3   3   -0.07    0.51
  -3   3   8   -0.48    0.66
  -3   8  -3    0.32    0.30
   8  -3  -3    1.34    0.43
   3  -3  -8    1.96    0.57
   3  -3   8   -0.08    0.52
   3   3  -8    0.28    0.49
   8  -3   3   -0.07    0.45
   3   3   8    1.34    0.69
   3   8   3    0.09    0.46
  -8  -3  -3    1.30    0.62
   8   3   3    0.90    0.56
   3   8  -3   -0.38    0.42
   8   3   3    0.60    0.39
  -3   3   8    0.70    0.48
   8   3  -3    0.89    0.50
   3   3   8    0.36    0.51
  -8   3   3    1.07    0.65
   3   8  -5  136.42    6.81
   5   3  -8  137.70    6.91
  -8   5   3  133.53    6.81
   5   3   8  129.70    6.79
  -5  -3  -8  139.63    6.43
   3   8   5  123.14    6.84
  -3   8   5  136.82    6.66
   5  -3  -8  137.12    6.79
   8  -5   3  140.25    6.66
  -3   8   5  132.28    6.97
   3   8   5  127.81    6.80
  -8   5  -3  128.38    6.65
  -8   5   3  132.96    6.78
   8   5  -3  136.26    6.90
  -3   8  -5  132.04    6.62
   5  -3   8  135.84    6.93
  -5   3   8  138.57    6.65
  -8  -5   3  123.03    6.74
   5   3   8  125.71    6.92
   8  -5  -3  131.28    6.56
  -5   3   8  141.71    6.98
   8   5   3  138.75    6.55
   8   5   3  131.99    6.89
  -3   8  -5  131.49    6.80
  -8  -5  -3  139.37    6.67
   7  -3  -8   71.99    3.87
   8  -7   3   77.03    3.69
  -3   8  -7   73.16    3.82
  -8  -7  -3   69.21    3.77
   7   3   8   72.48    3.89
   7   3  -8   68.52    3.98
   8  -7  -3   68.55    3.55
   7  -3   8   70.65    4.01
   3   8  -7   72.44    3.94
  -7  -3  -8   73.44    3.66
   7   3   8   74.07    4.11
  -3   8   7   67.03    4.15
   3   8   7   71.93    4.11
  -7   3   8   69.43    3.87
  -8   7   3   65.74    3.94
  -8   7   3   69.90    3.94
  -3   8   7   69.38    3.85
   8   7  -3   68.27    3.97
   3   8   7   71.58    3.98
   8   7   3   68.90    3.74
  -7  -3   8   71.98    3.94
  -7   3   8   70.06    4.06
   8   7   3   67.63    4.00
  -8   7  -3   73.70    3.90
   8   7  -3   70.42    3.66
   0   4   8  120.48    6.38
   4   8   0  124.14    6.24
   0   4  -8  124.46    6.29
   0   4   8  127.79    6.39
  -8   0   4  120.84    6.26
   0   4   8  115.69    5.79
   4   8   0  125.38    6.18
  -8   0  -4  122.83    6.16
  -8   0   4  122.62    6.05
  -4   8   0  122.01    6.30
   8   0  -4  119.72    6.21
   8   0   4  124.93    6.28
   2   4   8   98.11    5.49
   4   8  -2  106.08    5.40
   2  -4  -8  103.86    5.37
   4   8  -2  105.26    5.30
   8   2   4   98.58    5.43
  -8  -2  -4  107.27    5.31
   2   4   8   99.16    5.51
  -8   2   4  106.58    5.32
   2   4  -8  108.40    5.47
  -2   4  -8  102.68    5.41
   8  -2   4   95.86    5.33
   4   8   2  104.75    5.40
   8   2  -4  106.69    5.44
  -8   2   4  102.24    5.42
  -2   4   8  111.83    5.09
   8  -2  -4  102.14    5.29
  -4   8  -2  111.31    5.07
  -4   8  -2  110.41    5.46
   4   8   2  102.18    5.38
  -4   8   2   98.17    5.47
  -2   4   8  112.58    5.63
  -8  -2   4   97.52    5.40
   4   4  -8  617.01   30.07
   4   8   4  616.49   29.65
  -4   8  -4  646.66   29.80
   4   4   8  650.88   29.74
   4  -4  -8  623.17   29.95
   4  -4   8  619.46   30.11
  -8  -4   4  601.55   29.58
   4   8  -4  629.88   30.02
   4  -8  -4  628.87   29.74
   8  -4  -4  641.95   29.85
   4   8   4  626.85   30.03
   8   4  -4  632.81   30.08
   8   4   4  622.37   30.10
  -4   4   8  635.87   29.42
   8  -4   4  645.95   29.93
  -8  -4  -4  634.69   29.48
  -4   8  -4  620.69   29.65
  -8   4   4  623.57   29.62
   8   4   4  635.27   29.40
  -8   4   4  628.54   29.63
  -4   8   4  634.92   29.81
   4   8  -4  633.95   29.55
  -8   4  -4  634.20   29.49
  -4   4   8  636.62   29.82
   4   8   6   26.10    1.86
  -4   8   6   25.27    2.03
   6   4   8   22.31    1.85
  -6   4   8   26.64    2.00
  -8   6   4   28.03    1.93
  -4   8  -6   24.41    1.62
  -4   8  -6   24.94    1.89
   8  -6  -4   23.18    1.52
   8  -6   4   27.09    1.67
  -8   6   4   28.37    1.99
   8   6   4   25.06    1.72
  -6  -4  -8   25.87    1.53
   6  -4  -8   24.64    1.72
   6   4   8   24.17    1.88
   8   6  -4   26.04    1.89
   4  -8  -6   24.74    1.60
   4   8  -6   25.94    1.85
   6   4  -8   22.87    1.85
  -6   4   8   29.02    1.82
   8   6   4   26.25    1.88
  -8   6  -4   22.73    1.72
  -8  -6  -4   26.25    1.72
   4   8   6   26.39    2.00
   6  -4   8   25.85    1.90
   5   8  -1  110.46    5.76
  -8   1   5  111.96    5.80
  -8   1  -5  121.88    5.86
   8   1   5  123.69    6.03
  -8  -1   5  121.13    5.95
   5   8  -1  102.20    5.87
  -1   5   8  108.97    5.51
   1   5   8  120.21    6.05
  -1   5   8  110.84    6.09
  -1   5  -8  120.94    5.94
  -1   5   8  112.43    5.99
   5   8   1  126.72    5.88
  -5   8  -1  120.55    5.96
  -5   8   1  102.56    5.92
   1   5   8  129.47    6.17
  -8  -1   5  124.14    5.75
   8  -1  -5  125.63    5.91
   8  -1   5  105.68    5.88
   8   1  -5  101.94    5.86
   1   5  -8  104.87    5.90
   5   8   1  122.51    5.97
  -8  -1  -5  112.35    5.77
  -8   1   5  103.58    5.86
  -5   8  -3  135.08    6.48
  -8  -3  -5  139.39    6.62
  -8  -3   5  125.36    6.75
   5  -8  -3  130.49    6.41
   3   5   8  130.29    6.88
   5   8  -3  137.68    6.66
   5   8   3  134.86    6.74
   5   8  -3  133.05    6.81
  -5   8  -3  128.53    6.75
   5   8   3  135.97    6.85
   8   3  -5  134.96    6.86
  -3   5   8  134.64    6.49
   3   5   8  130.22    6.91
  -8   3   5  138.13    6.79
   8  -3  -5  133.09    6.68
   8  -3   5  134.55    6.76
   8   3   5  115.15    6.80
  -3   5   8  136.66    6.98
  -5   8   3  129.87    6.88
   8   3   5  133.21    6.53
   3   5  -8  134.63    6.85
  -8   3   5  138.19    6.77
  -3   5  -8  135.03    6.79
   3  -5  -8  136.49    6.75
   5  -5   8   -0.19    0.58
   8   5   5    0.67    0.51
   5   5   8   -0.49    0.48
  -8   5   5    0.08    0.58
  -8  -5   5   -0.45    0.59
  -8   5   5    0.51    0.59
   8  -5  -5    0.00    0.33
   5  -8  -5    0.41    0.32
  -5  -5  -8    0.42    0.31
   5   8   5    0.43    0.58
   8   5   5    0.50    0.51
  -5   5   8    0.16    0.49
  -5   8   5   -0.21    0.55
   5   8   5    0.17    0.47
   5   5  -8    0.16    0.45
  -8   5  -5   -0.33    0.36
  -5   5   8    0.64    0.64
   5   5   8    0.10    0.62
  -8  -5  -5    0.14    0.48
   8  -5   5    0.49    0.49
   5  -5  -8    0.05    0.44
  -5   8  -5   -0.01    0.41
   8   5  -5    1.51    0.56
  -5   8  -5    0.64    0.36
   5   8  -5    0.30    0.42
  -8  -7  -5  186.16    8.77
  -5   8   7  187.78    8.88
   5   8   7  179.12    9.10
   5  -8  -7  181.34    8.86
  -7  -5  -8  183.69    8.65
   8   7  -5  175.13    9.14
   8  -7   5  189.66    8.95
   7  -5   8  179.04    9.13
   8  -7  -5  186.52    8.79
   5   8  -7  178.82    9.14
  -5   8  -7  186.19    8.94
  -5   8   7  175.43    9.25
  -8   7  -5  169.18    8.93
  -8   7   5  173.64    9.12
   5   8   7  173.71    9.16
  -8   7   5  180.43    9.01
   7   5   8  178.46    9.22
  -7   5   8  188.33    9.23
   8   7   5  181.49    8.90
   7   5  -8  172.51    9.15
  -7   5   8  181.82    8.92
   7  -5  -8  181.75    8.96
   7   5   8  177.15    9.00
   8   7   5  181.42    9.21
  -6   8   0  173.47    8.89
   0   6  -8  180.51    8.92
  -8   0   6  171.04    8.83
   0   6   8  176.87    9.06
  -8   0  -6  173.39    8.71
   8   0   6  177.21    8.98
   0   6   8  181.42    8.44
   6   8   0  177.83    8.72
   0   6   8  181.94    9.02
   8   0  -6  185.74    8.94
   6   8   0  182.08    8.98
  -8   0   6  182.96    8.76
   8   2  -6   42.47    2.63
   6   8   2   42.93    2.55
   2   6   8   41.52    2.64
  -8   2   6   43.40    2.62
   2   6   8   39.24    2.78
  -2   6   8   45.76    2.89
  -6   8  -2   39.25    2.57
  -6   8   2   42.50    2.72
  -6   8  -2   41.54    2.18
  -2   6   8   46.38    2.32
   6   8  -2   46.66    2.49
   8  -2   6   39.33    2.58
  -2   6   8   45.41    2.66
  -2   6  -8   40.82    2.53
   6   8   2   38.24    2.60
   8  -2  -6   40.66    2.49
   8   2   6   40.60    2.42
  -8   2   6   43.65    2.65
  -8  -2  -6   45.17    2.48
   8   2   6   38.60    2.65
  -8  -2   6   38.31    2.62
   6   8  -2   44.61    2.62
   2   6  -8   42.61    2.59
  -8  -4  -6   26.16    1.66
   6   8  -4   22.07    1.77
   6  -8  -4   23.84    1.40
   4   6   8   21.50    1.85
   8  -4   6   26.81    1.78
  -6   8  -4   21.24    1.72
  -4   6   8   26.70    2.11
   8  -4  -6   26.37    1.66
  -4   6  -8   25.24    1.71
   4  -6  -8   24.68    1.70
   4   6   8   21.38    1.77
  -8   4   6   26.47    1.98
   6   8  -4   25.34    1.66
   6   8   4   26.25    1.81
   8   4   6   25.30    1.72
   6   8   4   25.63    1.82
  -6   8  -4   25.27    1.49
   8   4  -6   24.64    1.81
  -8   4   6   23.69    1.86
   4   6  -8   22.75    1.80
  -4   6   8   26.16    1.64
  -6   8   4   25.54    1.94
  -8  -4   6   19.41    1.81
   8   4   6   25.51    1.86
   8   6   6   35.07    2.34
  -6  -6  -8   32.73    1.84
   6  -8  -6   37.01    1.99
   8  -6   6   32.33    2.15
   6   8   6   36.79    2.34
  -6   8  -6   37.66    2.34
  -6   8   6   34.19    2.51
   6   6   8   38.87    2.41
   6  -6  -8   35.09    2.12
   6  -6   8   36.23    2.31
   8  -6  -6   34.41    2.02
  -6   8  -6   37.18    2.06
  -6   6   8   29.22    2.12
  -6   8   6   29.76    2.11
   8   6   6   37.39    2.25
  -6   6   8   30.55    2.37
  -8  -6  -6   32.94    2.05
   6   8   6   37.91    2.38
  -8   6   6   32.19    2.29
   6   6   8   38.35    2.41
   6   8  -6   27.25    2.19
  -8   6   6   32.39    2.40
   6   6  -8   29.47    2.24
   8   6  -6   28.01    2.20
  -8   1   7   74.23    4.11
  -8  -1   7   71.99    4.00
  -1   7   8   73.71    4.38
  -8  -1   7   70.73    4.14
  -8   1   7   70.94    4.11
  -1   7   8   76.09    3.75
   1   7   8   84.03    4.26
   8  -1  -7   77.70    4.12
   8   1   7   80.10    4.28
   1   7   8   76.02    4.32
   7   8  -1   78.36    3.96
   7   8   1   81.17    4.02
  -7   8  -1   77.21    4.18
  -8  -1  -7   73.73    3.96
   7   8   1   81.45    4.24
   8  -1   7   74.87    4.20
   1   7  -8   70.81    4.10
   7   8  -1   70.05    4.13
  -7   8   1   75.22    4.18
   7  -8   1   70.28    3.69
  -1   7  -8   74.55    4.07
  -1   7   8   72.97    4.15
   8   1  -7   69.88    4.12
   3   7   8   70.21    4.01
   7   8   3   69.45    4.00
   3   7  -8   73.63    3.98
  -8   3   7   72.99    4.03
  -7   8  -3   65.11    3.87
  -7   8   3   73.16    4.09
  -3   7   8   66.78    4.12
   3   7   8   70.91    4.12
   7   8  -3   70.06    3.74
   7   8   3   72.85    3.84
   8   3   7   71.43    3.79
   7  -8  -3   70.13    3.49
   7  -8   3   69.96    3.61
   7   8  -3   68.90    3.96
  -3   7  -8   76.28    3.88
   8  -3   7   70.46    3.96
  -8   3   7   71.15    3.92
   8   3  -7   72.02    4.02
   8   3   7   68.29    4.01
   8  -3  -7   70.59    3.83
  -8  -3   7   72.26    3.98
  -3   7   8   66.60    3.65
  -8  -3  -7   71.91    3.74
  -8   5   7  191.37    9.07
  -7   8   5  167.96    8.98
  -5   7   8  182.73    8.89
  -8   5   7  175.67    9.18
  -7   8  -5  183.97    9.10
  -7   8   5  173.35    9.23
  -5   7   8  185.26    9.37
  -8  -5  -7  178.36    8.78
   8  -5   7  184.69    9.15
   8   5   7  179.97    8.98
   8   5  -7  190.90    9.29
   8   5   7  173.40    9.26
   8  -5  -7  179.57    8.98
   7   8   5  184.12    9.04
   7  -8   5  189.47    8.98
   7   8  -5  180.85    9.22
   5   7   8  174.94    9.16
   7  -8  -5  180.04    8.80
   5  -7  -8  183.62    8.99
   5   7  -8  187.12    9.25
   7   8   5  184.68    9.27
  -5   7  -8  190.38    9.09
   5   7   8  178.45    9.27
   8   7  -7    0.74    0.60
   8   7   7    0.95    0.68
   8  -7  -7    0.82    0.44
   7   7   8    0.22    0.63
   7   8  -7    0.26    0.55
   8  -7   7    0.56    0.61
   7   7  -8    0.03    0.54
  -7   7   8   -0.23    0.62
  -7   8   7   -0.01    0.61
   7   8   7    1.34    0.71
  -8   7   7    0.81    0.73
  -7   7   8    0.50    0.83
  -7   8  -7    0.39    0.60
  -7   8   7    0.07    0.75
   7   7   8    0.58    0.75
   7   8   7    0.42    0.69
   8   7   7    0.64    0.66
   7  -8  -7    0.54    0.45
   7  -7  -8    1.30    0.53
  -8   7   7    1.24    0.75
  -7  -7  -8    0.10    0.43
   7  -7   8    0.77    0.67
  -8  -7  -7    1.45    0.54
   0   8   8  776.09   39.04
   8   8   0  860.33   38.69
  -8   0   8  832.06   38.86
  -8   8   0  821.00   38.92
  -8   0   8  811.47   38.80
   8   0   8  816.75   39.50
   8   8   0  847.86   39.51
   8  -8   0  832.57   39.11
   8   0  -8  848.60   39.45
   0   8  -8  848.71   39.39
   0   8   8  826.57   39.43
   8   8   2    1.39    0.58
   8   2   8    1.45    0.69
   8   8   2    1.19    0.66
   8   8  -2    0.74    0.46
  -8   2   8    0.10    0.62
   8   8  -2    0.54    0.56
  -8  -2  -8    1.15    0.52
  -8  -2   8   -0.31    0.65
  -2   8  -8    0.53    0.51
  -2   8   8    0.14    0.52
   2   8  -8    1.07    0.58
   2   8   8    0.10    0.56
   8  -8  -2    0.81    0.29
   8  -8   2    0.55    0.35
   8  -2  -8   -0.21    0.47
   8  -2   8    0.13    0.61
   8   2  -8    0.28    0.56
   8   2   8    0.94    0.61
  -2   8   8   -0.23    0.74
   2   8   8    0.17    0.69
  -8   8  -2    0.70    0.55
  -8   8   2   -0.44    0.58
  -8   2   8    0.80    0.71
   4   8  -8    5.24    0.88
   8  -8   4    6.10    0.72
   8  -4  -8    3.21    0.68
   4   8   8    4.29    0.90
   8  -8  -4    3.84    0.51
   8  -4   8    4.57    0.91
   8   8   4    4.69    0.81
   4  -8  -8    4.00    0.67
  -8   4   8    4.35    1.00
  -8   8  -4    4.55    0.79
   8   4  -8    3.58    0.82
   8   4   8    2.07    0.77
   8   8  -4    3.99    0.86
   8   8   4    3.84    0.89
  -8   4   8    3.15    0.82
  -8   8   4    5.78    0.99
  -4   8   8    6.61    0.83
  -8   8   4    5.44    1.01
  -4   8   8    5.34    1.14
   4   8   8    5.16    1.04
   8   4   8    2.78    0.83
   8   8  -4    4.15    0.68
  -4   8  -8    2.84    0.65
  -8  -4   8    2.27    0.85
  -8  -4  -8    4.73    0.72
   8   8   6   -0.28    0.54
  -6   8   8    0.07    0.69
   6   8   8    1.43    0.82
   8   8  -6    0.07    0.53
   8   6   8    0.14    0.59
  -6   8  -8   -0.17    0.44
   6  -8  -8   -0.10    0.46
   6   8  -8    0.12    0.56
   8  -6   8   -0.51    0.58
   8   6  -8   -0.21    0.52
  -8   8   6    0.07    0.73
  -6   8   8   -0.28    0.58
  -8   8   6    0.86    0.81
   6   8   8    0.38    0.68
   8  -8  -6    0.80    0.42
   8  -8   6    0.55    0.58
   8  -6  -8   -0.11    0.43
  -8  -6  -8    0.42    0.46
  -8   6   8    0.83    0.68
  -8   6   8    0.83    0.81
  -8   8  -6    0.46    0.58
   8   8   6   -0.68    0.62
   8   6   8    0.61    0.70
   8  -8   8  704.91   34.16
   8  -8  -8  753.26   33.99
  -8   8   8  682.61   33.64
  -8   8   8  667.24   33.97
   8   8   8  740.53   33.81
   8   8   8  747.59   34.45
  -9   1   0  212.06   10.36
   1   0   9  203.10   10.37
  -1   0   9  213.67   10.44
  -9   1   0  211.88   10.00
   0   9  -1  216.78   10.23
   0   9   1  216.47   10.23
   1   0  -9  212.95   10.48
   9  -1   0  209.96   10.35
   9   1   0  214.81   10.43
  -9  -1   0  212.35   10.34
   0   9  -1  203.50   10.34
   0   9   1  210.08   10.41
  -3   0   9  581.79   28.11
   0   9   3  600.65   28.24
   9  -3   0  627.36   28.29
   9   3   0  595.22   28.45
   3   0  -9  585.74   28.43
   0   9  -3  602.29   28.24
  -9   3   0  616.44   27.86
  -9  -3   0  590.34   28.01
  -9   3   0  573.33   28.04
   0   9   3  597.04   28.19
   0   9  -3  595.82   28.06
   3   0   9  583.54   28.56
   9   5   0   28.42    1.97
   0   9  -5   29.67    1.75
  -9   5   0   23.92    1.75
   9   5   0   24.77    1.45
  -5   0   9   24.58    1.77
   0   9   5   20.96    2.03
  -9  -5   0   25.58    1.88
   5   0  -9   23.97    1.86
   5   0   9   24.62    1.93
  -5   0   9   27.12    1.99
   0   9  -5   25.68    1.89
   9  -5   0   25.71    1.57
  -9   5   0   23.36    1.89
   0   9   5   24.65    1.70
  -7   0   9    1.60    0.76
  -9  -7   0    2.18    0.79
   9   7   0    0.78    0.49
   0   9  -7    2.29    0.60
  -9   7   0    1.84    0.68
   0   9   7    1.55    0.94
   7   0  -9    1.43    0.67
   9   7   0    1.88    0.73
   0   9   7    0.76    0.60
   7   0   9    1.00    0.75
   9  -7   0    1.06    0.37
  -7   0   9    1.49    0.74
  -9   0  -1  206.33   10.32
  -1   9   0  207.34   10.40
   9   0  -1  216.69   10.39
   0  -1  -9  204.57   10.44
   0   1  -9  205.92   10.44
   1   9   0  214.07   10.39
  -9   0   1  208.98   10.36
   0   1   9  211.37   10.45
   9   0   1  213.49   10.40
   1   9   0  214.83   10.27
  -1   9   0  221.53   10.18
   2   1   9  467.37   23.97
  -2  -1   9  491.90   23.62
  -9  -2   1  490.20   23.54
   9   2   1  495.48   23.88
  -1   9   2  502.64   23.69
   1   9  -2  511.34   23.58
  -1   9   2  526.91   23.64
   2  -1  -9  488.95   23.87
  -2   1   9  488.34   23.66
   2  -1   9  506.18   24.04
  -1   9  -2  507.00   23.63
   1   9   2  511.17   23.72
  -1   9  -2  481.05   23.57
  -9   2   1  514.49   23.61
  -9   2  -1  483.64   23.27
  -9   2   1  515.34   23.34
   2   1   9  463.68   23.57
   1   9  -2  523.42   23.73
   1   9   2  487.19   23.64
   2   1  -9  515.14   23.92
   9  -2  -1  497.31   23.74
  -9   2  -1  458.43   23.51
   9   2  -1  499.77   23.87
   9  -2   1  511.08   23.76
  -9  -2  -1  522.70   23.56
  -9   4   1  257.40   12.33
  -1   9   4  246.91   12.39
   9   4   1  266.12   12.09
   4   1   9  252.59   12.76
   4  -1   9  259.96   12.77
   9  -4   1  251.26   12.38
   9   4  -1  269.08   12.68
   1   9   4  249.69   12.47
  -9   4  -1  265.04   12.30
   1   9  -4  263.43   12.48
   4   1   9  253.34   12.48
  -4  -1   9  265.19   12.54
  -4   1   9  249.69   12.56
   4   1  -9  263.03   12.66
   1   9   4  242.12   12.56
  -1   9   4  242.76   12.61
  -9   4   1  239.59   12.46
  -9   4  -1  242.72   12.46
  -1   9  -4  261.49   12.52
   1   9  -4  264.51   12.49
   4  -1  -9  258.63   12.62
  -9  -4  -1  259.65   12.43
  -9  -4   1  259.20   12.47
   9   4   1  261.05   12.69
  -1   9  -4  265.05   12.41
   9  -4  -1  258.46   12.38
   9   4  -1  272.45   12.08
  -9  -6   1  745.53   34.80
   9   6  -1  770.95   34.55
   9  -6  -1  756.64   35.05
   9   6  -1  735.12   35.40
  -6  -1   9  712.09   34.84
  -9   6   1  731.02   34.88
  -6   1   9  723.72   34.92
  -1   9  -6  735.88   34.89
  -1   9   6  719.26   35.06
  -9   6   1  741.27   34.83
  -6  -1   9  741.80   34.73
  -1   9  -6  761.52   35.22
   9   6   1  732.98   34.53
  -1   9   6  761.64   35.25
   1   9  -6  742.99   35.26
   6  -1   9  746.11   35.49
   6   1  -9  735.91   35.36
   6   1   9  739.27   35.49
  -9  -6  -1  732.14   34.74
   9   6   1  749.48   35.43
   6  -1  -9  727.49   35.32
   1   9   6  761.63   35.30
   1   9   6  742.36   35.06
   9  -6   1  773.63   35.07
  -6   1   9  741.99   34.71
  -9   6  -1  741.13   34.78
   8  -1  -9   73.95    4.13
   8  -1   9   75.59    4.26
   8   1  -9   79.98    4.26
   1   9   8   65.50    4.27
  -1   9   8   65.80    4.05
   1   9  -8   77.94    4.14
  -9   8  -1   68.10    4.09
   9  -8   1   69.68    3.70
  -8   1   9   75.29    4.21
   9   8   1   79.85    3.91
  -1   9   8   64.47    4.31
  -9   8   1   75.52    4.21
  -8  -1   9   74.50    4.14
  -8  -1   9   76.10    4.13
  -8  -1  -9   67.03    3.85
   1   9   8   70.77    4.14
  -8   1   9   82.86    4.18
   9   8  -1   78.14    4.27
  -1   9  -8   75.41    4.06
   9   8  -1   79.09    3.90
   8   1   9   63.79    4.22
   9   8   1   77.67    4.28
   9  -8  -1   76.25    3.68
  -9   1  -2  480.58   23.52
  -1   2  -9  490.23   24.18
  -2   9   1  511.71   23.98
  -1   2   9  522.98   24.04
   9   1  -2  501.65   24.15
  -9   1   2  539.77   23.66
   2   9  -1  538.33   24.10
   9  -1  -2  507.13   24.09
  -2   9  -1  497.05   23.92
   1   2   9  483.71   23.96
  -9   1   2  540.47   23.94
   9   1   2  496.97   24.17
   2   9   1  497.96   24.05
   2   9   1  504.00   23.92
  -9  -1   2  517.53   23.57
   9  -1   2  508.61   24.12
  -9  -1  -2  515.18   23.85
  -9  -1   2  486.47   23.85
   2   9  -1  517.09   23.89
  -2   9   1  512.25   23.89
  -9   1  -2  464.52   23.81
   1  -2  -9  483.27   24.16
  -2   9  -1  523.14   23.90
   1   2  -9  523.42   24.24
   1   2   9  466.48   24.27
  -9   3   2 1927.74   89.32
   3  -2   9 1836.77   90.84
   9   3  -2 1821.11   90.72
  -3   2   9 1855.76   89.13
   3   2   9 1908.22   90.91
  -2   9  -3 1998.13   90.59
   2   9  -3 1880.03   89.39
   2   9   3 2008.21   90.71
   2   9  -3 1890.24   90.63
   9  -3  -2 2002.84   90.65
   3  -2  -9 1951.72   90.76
  -9  -3  -2 1913.39   89.34
   3   2  -9 1890.20   90.76
  -9   3   2 1859.51   89.40
   9  -3   2 1943.22   90.64
  -9   3  -2 1964.92   89.27
  -3   2   9 1930.82   89.59
  -2   9   3 1991.91   90.62
   2   9   3 1962.94   89.56
   3   2   9 1940.42   89.53
   9   3   2 2021.11   89.69
  -2   9   3 1899.76   89.59
   9   3   2 1955.02   90.82
  -9  -5   2  137.24    7.31
   9  -5  -2  144.43    7.13
  -9   5   2  149.35    7.30
   9  -5   2  149.69    7.18
  -9  -5  -2  147.31    7.27
   9   5  -2  143.53    7.47
  -9   5   2  143.63    7.40
  -5   2   9  151.33    7.19
   5   2  -9  137.24    7.42
   5   2   9  148.02    7.58
   5  -2   9  146.17    7.56
   5   2   9  138.92    7.33
   2   9   5  139.16    7.32
   5  -2  -9  145.23    7.39
   2   9  -5  146.91    7.34
  -2   9   5  149.78    7.59
   9   5   2  148.03    7.00
   2   9   5  136.04    7.46
  -5   2   9  152.65    7.53
   9   5  -2  141.43    6.94
   9   5   2  148.29    7.51
   2   9  -5  143.27    7.32
  -2   9   5  156.17    7.25
  -2   9  -5  136.86    7.35
  -9   5  -2  152.28    7.24
  -2   9  -5  144.54    7.20
   9   7   2   24.57    1.63
   9  -7  -2   25.27    1.47
  -7  -2   9   23.59    1.96
   9  -7   2   24.16    1.53
   7   2  -9   26.61    1.91
  -9   7   2   28.08    2.01
  -9  -7  -2   24.58    1.85
  -7  -2  -9   24.24    1.60
   2   9   7   22.24    2.09
  -9   7  -2   23.81    1.82
   7  -2  -9   21.85    1.81
  -9   7   2   25.86    1.98
   9   7  -2   27.67    2.00
  -2   9  -7   25.14    1.73
   9   7  -2   26.05    1.59
   7  -2   9   24.88    2.00
   9   7   2   25.58    1.93
  -2   9   7   21.54    2.14
  -7   2   9   23.30    2.00
   2   9  -7   25.76    1.84
   2   9   7   25.30    1.87
   7   2   9   23.10    1.86
  -2   9   7   23.77    1.78
  -7   2   9   24.35    1.82
   7   2   9   21.87    1.91
   9   0  -3  603.89   28.77
  -9   0   3  594.47   28.44
   3   9   0  613.86   28.45
  -9   0  -3  590.43   28.38
   0   3   9  579.91   28.92
  -9   0   3  634.41   28.21
   9   0   3  602.34   28.79
   0   3   9  574.02   28.55
   3   9   0  621.11   28.75
  -3   9   0  609.88   28.54
  -3   9   0  635.67   28.56
   0   3  -9  590.20   28.82
   9  -2   3 1932.05   90.36
   3   9  -2 1931.44   90.36
  -9   2   3 1925.75   89.00
  -9  -2   3 1882.50   89.07
  -9   2  -3 1994.83   88.93
  -3   9   2 2001.51   90.40
   9  -2  -3 1967.93   90.34
   3   9  -2 1831.29   89.03
   2   3  -9 1878.40   90.44
  -2   3  -9 1949.17   90.46
   9   2   3 1938.82   90.46
   2   3   9 1910.61   90.58
   3   9   2 1974.08   89.19
  -3   9  -2 1897.37   89.16
   3   9   2 2008.17   90.41
  -2   3   9 1851.14   88.78
  -3   9  -2 1996.87   90.28
   9   2  -3 1806.66   90.36
  -9   2   3 1881.28   89.09
  -9   2  -3 1879.20   89.05
   2  -3  -9 1905.41   90.40
  -2   3   9 1944.92   89.30
   2   3   9 1981.11   89.28
  -3   9   2 1843.18   89.21
  -9   4  -3  397.47   18.12
  -3   9   4  375.19   18.48
   4   3   9  386.09   18.67
   3   9   4  387.87   18.40
   4  -3  -9  377.18   18.47
   9   4  -3  358.28   18.52
   9   4   3  399.85   17.97
  -9  -4  -3  382.40   18.19
   3   9  -4  375.29   18.44
  -4  -3  -9  388.99   17.89
   3   9   4  395.93   18.48
   3   9  -4  374.92   18.23
   4   3  -9  366.95   18.54
   4   3   9  386.42   18.37
   9   4   3  386.04   18.60
  -3   9  -4  397.63   18.37
  -3   9   4  402.33   18.28
   9  -4  -3  383.34   18.30
  -4   3   9  370.48   18.03
  -4   3   9  374.65   18.45
   4  -3   9  374.99   18.64
  -9  -4   3  371.33   18.28
  -9   4   3  385.30   18.23
   9  -4   3  389.61   18.36
  -3   9  -4  392.97   18.27
   9  -6   3   10.76    0.96
  -3   9  -6    9.43    0.95
  -3   9   6   10.01    1.00
   6   3  -9   11.98    1.24
  -9   6   3    8.97    1.21
  -9   6  -3   10.94    1.06
   6  -3  -9    9.52    1.05
   6   3   9    9.02    1.18
   9   6  -3   10.52    0.88
   9   6   3    9.11    0.91
  -9  -6  -3    9.79    1.06
  -6  -3  -9   10.75    0.90
   9  -6  -3    8.66    0.86
   6   3   9   11.02    1.28
  -6   3   9    8.10    1.20
   9   6   3    9.61    1.20
  -9  -6   3    9.75    1.21
  -9   6   3    9.67    1.15
   3   9   6    7.68    1.26
  -6   3   9   10.21    1.08
   3   9  -6   10.25    1.07
  -3   9   6    9.69    1.32
   6  -3   9   10.99    1.27
   3   9   6    7.47    1.03
   9   6  -3   11.30    1.18
  -3   9  -6    9.45    1.13
  -8  -3   9   97.37    5.69
   9   8   3  105.29    5.53
  -3   9   8  110.81    5.74
   8  -3   9  116.99    5.96
  -8  -3  -9  115.34    5.49
  -9  -8  -3  115.18    5.63
   8  -3  -9  104.04    5.71
   8   3  -9  106.35    5.88
   3   9   8   98.86    5.88
   3   9   8  100.56    5.78
   8   3   9  102.78    5.93
  -8   3   9  126.62    6.03
  -3   9   8  114.45    6.10
  -9   8  -3  101.85    5.70
   9   8  -3  115.79    5.51
   9  -8  -3  101.09    5.33
  -3   9  -8  104.99    5.63
  -8   3   9  112.12    5.74
   3   9  -8  114.73    5.83
   9   8   3   98.98    5.85
   9  -8   3  117.09    5.48
   9   8  -3  110.06    5.87
  -9   8   3  111.64    5.85
  -9   8   3  112.17    5.90
   8   3   9  103.53    5.67
   9   1  -4  267.83   12.64
  -4   9  -1  266.74   12.27
  -1   4  -9  259.72   12.66
  -4   9  -1  256.22   12.57
   4   9  -1  263.68   12.47
   4   9   1  266.75   12.52
  -4   9   1  260.50   12.65
  -9   1   4  260.75   12.34
  -1   4   9  255.13   12.68
  -9  -1  -4  252.32   12.42
   4   9   1  262.25   12.61
  -1   4   9  247.17   12.09
   1   4   9  245.45   12.64
   9  -1  -4  261.92   12.56
  -1   4   9  256.53   12.75
   9  -1   4  240.69   12.56
  -9  -1   4  260.62   12.56
  -9   1  -4  253.08   12.46
   1   4   9  254.67   12.78
  -9  -1   4  273.56   12.25
   1   4  -9  263.40   12.68
   9   1   4  254.36   12.65
  -9   1   4  247.29   12.52
   4   9  -1  258.08   12.59
  -3   4  -9  384.02   18.36
   4   9  -3  368.58   18.04
  -9   3   4  386.33   18.06
   4   9   3  400.53   18.36
   4   9  -3  381.18   18.32
   3   4   9  367.33   18.23
   9   3  -4  371.42   18.37
  -4   9  -3  393.38   18.04
  -4   9   3  375.65   18.30
  -9  -3   4  367.47   18.13
   4   9   3  364.49   18.13
  -9  -3  -4  386.80   18.02
  -3   4   9  372.37   17.82
   9  -3   4  379.88   18.26
   3  -4  -9  396.55   18.34
  -4   9   3  392.84   18.04
   9   3   4  361.15   18.38
   9  -3  -4  383.36   18.20
   9   3   4  382.95   17.80
  -3   4   9  389.18   18.35
   3   4   9  381.37   18.49
   3   4  -9  363.24   18.38
  -9   3  -4  389.97   17.92
  -4   9  -3  374.62   18.16
   5  -4  -9  137.61    6.45
  -9  -5   4  117.92    6.41
  -9   5   4  113.31    6.40
  -9  -5  -4  125.17    6.27
  -9   5   4  117.31    6.39
   4   9   5  127.01    6.47
  -4   9   5  121.25    6.20
   9   5  -4  119.28    6.50
   4   9  -5  114.39    6.31
   5   4  -9  115.43    6.47
   9   5   4  138.56    6.18
   9  -5   4  118.97    6.27
   9   5   4  130.86    6.58
  -5   4   9  126.40    6.63
  -5   4   9  124.04    6.22
   4   9   5  124.34    6.51
  -4   9  -5  129.44    6.48
  -4   9   5  123.77    6.66
   5  -4   9  116.97    6.53
  -9   5  -4  132.34    6.30
   4   9  -5  110.93    6.36
  -4   9  -5  133.28    6.21
   5   4   9  134.36    6.54
   5   4   9  129.09    6.62
  -5  -4  -9  120.05    5.94
   9  -5  -4  125.05    6.20
   9   7   4  156.77    7.97
   7   4   9  149.66    7.99
   7  -4  -9  161.54    7.79
  -4   9  -7  166.82    7.70
   7   4  -9  149.97    7.92
  -7   4   9  151.88    7.96
   4   9   7  148.88    7.87
   9  -7   4  153.59    7.61
   7   4   9  156.38    7.80
   4   9   7  145.37    7.90
  -7   4   9  152.60    7.67
   4  -9  -7  153.90    7.59
  -9   7  -4  147.96    7.70
   9  -7  -4  147.32    7.47
  -9  -7  -4  152.12    7.58
   4   9  -7  160.62    7.90
  -9   7   4  144.46    7.85
  -9   7   4  152.37    7.81
  -4   9   7  150.43    8.04
   9   7  -4  157.65    7.96
   7  -4   9  145.11    7.88
   9   7   4  159.88    7.60
  -7  -4  -9  151.00    7.40
   9   7  -4  159.76    7.49
   5   9   0   31.00    1.86
  -5   9   0   27.50    1.97
   0   5   9   23.47    2.01
  -9   0  -5   22.25    1.77
   9   0  -5   26.06    1.78
   9   0   5   21.22    1.72
   0   5  -9   24.26    1.79
  -9   0   5   24.66    1.96
   0   5   9   21.42    1.85
  -9   0   5   27.11    1.74
   0   5   9   22.20    1.31
   5   9   0   22.78    1.76
   5   9  -2  141.84    7.35
  -9   2  -5  141.14    7.28
  -5   9  -2  134.37    7.33
   9   2   5  138.14    7.41
  -9  -2   5  138.42    7.35
   5   9  -2  151.67    7.26
  -9   2   5  153.69    7.28
   5   9   2  148.54    7.33
   9  -2   5  146.94    7.36
   2   5  -9  142.25    7.41
  -2   5  -9  139.50    7.37
   2   5   9  146.97    7.53
   9   2  -5  144.13    7.39
  -9   2   5  147.09    7.37
  -2   5   9  152.71    6.98
   9  -2  -5  142.15    7.27
   2   5   9  146.86    7.53
   5   9   2  144.66    7.39
  -5   9  -2  138.94    6.95
  -2   5   9  156.08    7.63
  -9  -2  -5  148.48    7.23
   2  -5  -9  141.98    7.33
  -5   9   2  145.06    7.47
   9  -4   5  120.31    6.27
   5   9  -4  117.49    6.35
   4   5   9  119.81    6.49
  -9   4   5  123.14    6.34
   9   4   5  132.66    6.10
   5  -9  -4  132.84    5.99
   9   4  -5  112.28    6.36
  -5   9  -4  125.48    6.05
  -9   4   5  122.11    6.36
   9  -4  -5  133.13    6.22
  -9  -4   5  126.76    6.39
   4   5  -9  112.96    6.38
   5   9   4  129.07    6.40
  -9  -4  -5  113.29    6.14
  -4   5  -9  131.24    6.38
  -4   5   9  118.97    6.06
   9   4   5  129.39    6.51
  -4   5   9  109.74    6.46
   5   9   4  127.45    6.41
   4  -5  -9  122.62    6.30
   4   5   9  125.82    6.47
  -5   9  -4  123.16    6.38
   5   9  -4  113.54    6.19
  -5   9   4  112.63    6.48
   5  -9  -6   87.84    4.38
  -6   5   9   87.18    4.52
   9   6   5   88.78    4.51
  -5   9  -6   80.12    4.69
  -9   6   5   87.73    4.71
   9   6   5   78.74    4.73
  -5   9  -6   86.42    4.45
  -5   9   6   82.45    4.88
   5   9   6   84.78    4.76
  -9   6  -5   83.50    4.56
   6   5   9   82.45    4.82
  -9   6   5   84.75    4.75
  -6  -5  -9   84.80    4.20
   9   6  -5   90.08    4.80
   5   9  -6   84.46    4.69
   6   5   9   84.28    4.74
   6  -5  -9   85.95    4.58
  -6   5   9   82.80    4.83
   9  -6  -5   88.19    4.41
  -9  -6  -5   91.47    4.51
   6  -5   9   90.49    4.80
   5   9   6   85.90    4.72
   6   5  -9   87.46    4.77
   9  -6   5   87.88    4.55
  -5   9  -8  124.82    6.75
   8   5  -9  142.65    7.13
  -8  -5  -9  142.40    6.56
   5   9  -8  131.66    7.01
   8  -5   9  136.88    7.04
   9  -8   5  143.14    6.77
  -5   9   8  142.24    6.75
   5   9   8  127.57    6.99
   8   5   9  126.87    7.11
  -9  -8  -5  127.87    6.63
   9   8   5  129.09    6.76
  -9   8  -5  123.55    6.83
  -8   5   9  134.41    6.84
   8   5   9  138.29    6.93
   5  -9  -8  134.55    6.71
   9  -8  -5  134.52    6.58
   8  -5  -9  128.27    6.81
   9   8  -5  139.50    7.09
   9   8   5  120.50    7.02
  -9   8   5  135.70    7.08
  -5   9   8  136.77    7.23
   5   9   8  126.13    7.02
  -9   8   5  136.09    6.97
  -8   5   9  135.95    7.13
   9   1   6  721.82   35.45
   6   9  -1  764.38   34.84
  -1   6   9  760.84   35.20
  -6   9  -1  728.07   34.98
   1   6   9  755.68   35.15
   1   6  -9  741.14   35.42
   9   1  -6  753.06   35.43
  -9  -1   6  750.75   34.95
  -1   6   9  766.73   34.56
  -9   1  -6  732.78   34.82
   9  -1   6  743.32   35.43
  -9  -1  -6  732.46   34.79
   6   9  -1  741.56   35.43
  -6   9   1  726.37   35.03
   6   9   1  723.48   35.41
  -1   6  -9  728.67   35.38
  -1   6   9  743.32   35.50
  -9   1   6  759.19   34.86
  -9  -1   6  769.20   34.78
  -9   1   6  732.79   34.92
   6   9   1  741.19   34.85
   1   6   9  752.00   35.53
   9  -1  -6  743.34   35.35
  -9  -3   6    8.25    1.20
   3   6   9   11.14    1.30
  -9   3   6    9.96    1.15
  -3   6  -9   10.68    1.10
   6   9  -3   10.60    1.13
  -3   6   9    8.37    1.30
   3  -6  -9    7.75    0.98
  -6   9  -3    9.37    1.15
  -6   9   3    9.41    1.28
   6   9   3    7.81    1.04
   3   6  -9   10.83    1.14
  -9  -3  -6    9.77    1.01
   3   6   9   10.33    1.23
  -9   3   6   11.42    1.27
  -3   6   9    9.69    0.91
   9   3   6    8.13    1.16
   6   9  -3   11.92    1.08
  -6   9  -3    8.83    0.75
   6   9   3    9.31    1.10
   9  -3   6    8.50    1.05
   9  -3  -6   10.21    1.01
   9   3   6    8.57    0.97
   9   3  -6   12.40    1.24
  -9  -5  -6   84.13    4.48
   5   6  -9   89.09    4.82
  -5   6  -9   85.54    4.65
   9  -5  -6   85.77    4.50
  -6   9   5   90.61    5.00
   6   9   5   80.57    4.67
   9  -5   6   89.24    4.65
  -9   5   6   84.42    4.70
   9   5   6   81.75    4.78
  -5   6   9   89.15    4.51
   6  -9  -5   83.21    4.31
  -5   6   9   84.58    4.93
   5   6   9   83.09    4.76
   6   9  -5   89.64    4.59
   5   6   9   86.72    4.83
   5  -6  -9   90.44    4.63
  -6   9  -5   84.94    4.71
   6   9   5   80.91    4.72
   6   9  -5   86.16    4.73
   9   5  -6   88.60    4.82
  -6   9  -5   90.07    4.43
  -9   5   6   90.43    4.80
   9   5   6   91.80    4.57
  -9  -5   6   82.60    4.73
   9   7   6  289.82   13.63
   9   7  -6  285.44   14.00
   7  -6   9  280.94   13.94
  -7   6   9  278.49   13.97
   7   6   9  279.53   13.76
  -7  -6  -9  276.22   13.26
  -9  -7  -6  276.82   13.44
  -6   9  -7  288.88   13.69
   6  -9  -7  286.03   13.59
   7  -6  -9  285.15   13.75
   6   9   7  272.85   13.79
   7   6  -9  297.10   14.03
  -9   7   6  265.82   13.84
   9  -7  -6  275.76   13.58
   9  -7   6  286.23   13.77
  -7   6   9  285.10   13.61
  -9   7  -6  284.39   13.70
  -6   9   7  276.22   14.00
   7   6   9  287.88   14.09
   6   9  -7  294.98   14.00
  -6   9  -7  284.94   13.80
  -6   9   7  283.95   13.61
   6   9   7  267.44   13.94
   9   7   6  281.81   14.05
  -9   7   6  276.58   13.73
  -9   0   7    1.33    0.78
  -9   0  -7    1.38    0.61
  -7   9   0    2.32    0.80
  -9   0   7    1.65    0.70
   9   0   7    0.98    0.66
   7   9   0    2.43    0.71
   9   0  -7    1.65    0.66
   7   9   0    1.09    0.59
   0   7   9    1.39    0.38
   0   7  -9    1.70    0.65
   0   7   9    0.75    0.82
   0   7   9    0.76    0.68
   7   9   2   24.53    1.83
  -2   7   9   26.22    1.58
   7   9   2   21.05    1.86
  -9  -2  -7   25.93    1.76
   2   7   9   23.22    1.93
  -7   9   2   20.88    1.89
  -2   7   9   22.12    2.04
  -7   9  -2   22.42    1.83
   2   7   9   25.32    2.09
   7   9  -2   28.54    1.80
  -9   2   7   23.32    1.98
   2   7  -9   25.91    1.86
  -2   7  -9   24.12    1.79
   9  -2  -7   24.26    1.78
   7   9  -2   28.37    1.96
   9   2  -7   29.11    1.92
  -9  -2   7   26.80    2.02
  -2   7   9   24.37    1.95
   9  -2   7   22.53    1.88
  -7   9  -2   24.67    1.39
   9   2   7   26.18    2.02
  -9   2   7   23.80    1.89
  -7   9   4  145.07    7.95
  -9  -4   7  158.24    7.86
   9   4   7  156.77    7.65
   7   9   4  156.46    7.77
   9   4   7  145.23    7.97
   4   7   9  153.47    8.01
   4   7  -9  154.54    7.94
  -4   7  -9  159.26    7.82
   4   7   9  141.06    7.91
  -7   9  -4  159.22    7.52
  -4   7   9  146.12    8.02
  -4   7   9  154.39    7.55
  -9  -4  -7  152.83    7.58
   7   9  -4  156.66    7.94
   7  -9  -4  150.68    7.42
  -7   9  -4  150.13    7.82
  -9   4   7  154.21    7.89
   7   9   4  155.22    7.95
   9  -4  -7  154.87    7.74
   9  -4   7  152.94    7.87
   4  -7  -9  152.98    7.74
   7   9  -4  161.96    7.67
  -9   4   7  155.76    7.83
   9   4  -7  164.54    8.02
   9  -6   7  292.94   13.88
   9  -6  -7  284.33   13.69
   9   6   7  287.70   13.65
  -6   7  -9  270.52   13.79
   7   9   6  285.64   14.02
  -7   9  -6  285.91   13.64
  -7   9  -6  285.43   13.82
   7   9   6  274.64   13.74
  -6   7   9  268.41   13.96
   6   7   9  264.56   14.01
   7   9  -6  300.48   14.05
   9   6  -7  289.30   14.03
  -9   6   7  276.05   13.72
  -9   6   7  283.48   13.91
  -7   9   6  284.57   13.70
   7  -9  -6  296.20   13.56
   6  -7  -9  267.38   13.71
  -6   7   9  276.10   13.56
   6   7   9  288.41   13.87
  -7   9   6  277.85   14.00
   6   7  -9  288.12   14.02
   9  -8  -7  225.91   10.74
   8   7   9  213.66   11.22
   8   7   9  229.51   11.02
  -9   8   7  227.93   11.22
   7  -9  -8  220.31   10.75
   8  -7   9  226.22   11.08
  -9   8  -7  219.45   10.94
  -9  -8  -7  225.13   10.60
   8  -7  -9  206.44   10.80
  -8  -7  -9  220.53   10.48
  -8   7   9  216.88   10.84
   9   8  -7  225.42   11.19
  -8   7   9  218.21   11.19
   8   7  -9  216.93   11.16
   9  -8   7  232.84   10.96
   9   8   7  216.86   10.87
   9   8   7  204.16   11.15
   7   9   8  203.80   11.12
  -7   9   8  227.02   10.85
   7   9  -8  225.79   11.15
  -7   9   8  221.52   11.27
   7   9   8  215.03   10.99
  -9   8   7  222.33   10.93
  -7   9  -8  212.58   10.84
  -8   9   1   68.20    4.20
   8   9  -1   74.42    4.23
   9  -1  -8   78.12    4.16
  -9   1   8   78.23    4.21
  -8   9  -1   75.84    4.21
   9  -1   8   67.04    4.15
   8  -9   1   78.22    3.66
  -1   8   9   71.67    4.18
   1   8   9   62.76    4.11
  -9  -1   8   71.22    4.06
  -1   8   9   74.07    3.72
  -1   8   9   70.59    4.42
   1   8   9   69.42    4.33
   8   9   1   70.94    4.18
   9   1   8   71.65    4.24
   8   9   1   71.35    3.98
  -9  -1   8   77.19    4.21
  -9   1   8   79.03    4.25
   1   8  -9   78.22    4.19
   8   9  -1   79.07    3.99
  -9  -1  -8   77.00    4.01
  -1   8  -9   76.00    4.12
   9   1  -8   77.15    4.22
  -9   3   8  112.26    5.79
   3   8   9   96.90    5.73
  -9  -3   8   99.22    5.68
  -9  -3  -8  116.12    5.50
   9  -3   8  112.20    5.81
   9   3  -8  114.66    5.86
  -3   8   9  117.06    5.40
  -3   8   9  108.85    5.72
   8  -9  -3  100.53    5.19
  -8   9  -3   91.93    5.59
   3   8   9   95.11    5.81
   8   9  -3  116.32    5.52
   8   9   3  101.81    5.55
   9   3   8  107.35    5.53
  -3   8  -9  103.82    5.62
   9   3   8   99.93    5.80
   3   8  -9  107.46    5.77
   8  -9   3  117.57    5.37
   8   9  -3  110.32    5.79
   8   9   3  101.30    5.75
   9  -3  -8  102.70    5.61
  -8   9   3  111.32    5.89
  -3   8   9  109.61    6.01
  -9   3   8  113.68    5.71
  -9   5   8  135.24    7.05
   9   5  -8  131.64    7.02
   9  -5   8  139.47    6.97
  -8   9   5  137.40    7.12
   9   5   8  135.22    6.79
   8   9  -5  133.51    6.69
  -8   9  -5  130.15    6.88
   5   8   9  125.17    7.02
   8  -9  -5  129.36    6.49
  -8   9   5  128.42    6.84
  -5   8   9  134.71    6.67
   9  -5  -8  123.92    6.74
   5  -8  -9  136.20    6.76
   5   8  -9  138.98    7.05
  -5   8   9  130.41    7.13
   8  -9   5  144.98    6.71
   8   9  -5  130.39    7.00
   8   9   5  125.56    6.98
   9   5   8  133.93    7.10
   8   9   5  135.92    6.84
  -5   8  -9  123.63    6.77
   5   8   9  126.20    6.99
  -9   5   8  132.79    6.86
  -9  -5  -8  138.00    6.60
  -9   7   8  217.64   11.12
   9  -7   8  232.05   10.99
   9   7  -8  228.32   11.16
   7   8  -9  226.45   11.14
   9   7   8  216.30   11.18
   9   7   8  223.47   10.85
   7  -8  -9  217.70   10.76
   8   9   7  200.25   11.07
   9  -7  -8  214.72   10.74
   8   9  -7  230.87   11.15
  -8   9   7  231.53   11.24
  -8   9  -7  209.52   10.88
  -8   9   7  225.12   10.87
  -8   9  -7  215.67   10.74
  -7   8  -9  209.69   10.84
  -9   7   8  210.93   10.84
   7   8   9  216.34   11.14
   8  -9  -7  220.57   10.65
  -9  -7  -8  219.56   10.51
   8   9   7  206.87   10.83
   7   8   9  214.36   10.95
  -7   8   9  217.15   11.17
  -7   8   9  223.74   10.76
   9   9   0    0.35    0.70
   9   0   9   -0.59    0.73
  -9   0   9    0.53    0.88
   9   0  -9   -0.28    0.60
   0   9  -9   -0.64    0.52
  -9   0   9    0.83    0.76
  -9   9   0    0.38    0.72
   0   9   9    0.07    0.81
   9   9   0    0.30    0.54
   0   9   9    0.30    0.70
   9  -9   0    0.33    0.30
  -9   0  -9    0.07    0.62
  -9   2   9  252.33   12.89
  -9  -2   9  269.10   12.86
  -9   2   9  256.57   12.79
   2   9   9  246.40   13.02
   9   9  -2  270.57   12.62
   9   9   2  269.51   12.65
  -9   9  -2  258.30   12.88
  -2   9  -9  278.26   12.94
  -9   9   2  256.93   12.96
  -2   9   9  249.64   13.11
  -2   9   9  251.10   12.95
   2   9  -9  262.94   13.01
   9  -9  -2  272.04   12.49
   9   9  -2  261.12   13.09
   9   9   2  268.39   13.13
   2   9   9  267.87   13.08
   9  -9   2  270.90   12.57
   9  -2  -9  267.82   12.97
   9  -2   9  260.31   13.10
   9   2  -9  256.56   13.03
   9   2   9  260.71   13.16
  -9   9   4    2.13    0.91
  -4   9   9   -0.22    0.62
  -9   9  -4    1.08    0.75
   9   9   4   -0.40    0.74
   4   9  -9   -0.59    0.59
   4   9   9    0.68    0.77
   9  -9  -4    0.86    0.40
   9  -9   4    0.37    0.55
   9  -4  -9    1.19    0.67
   9  -4   9    0.68    0.82
   9   4  -9    0.17    0.79
  -9  -4  -9    0.19    0.64
  -9  -4   9   -1.61    0.88
  -9   4   9    0.75    0.80
   9   4   9    0.41    0.68
   9   9  -4    0.52    0.55
   9   9   4   -0.47    0.71
  -4   9   9    1.83    1.03
   4   9   9    0.08    0.81
  -9   4   9    2.30    0.99
  -9   9   4   -1.03    0.77
   4  -9  -9    0.43    0.58
  -4   9  -9    0.70    0.64
   9   9  -4    0.19    0.71
   9   4   9    0.35    0.78
   6   9   9  404.90   19.92
   9  -6  -9  435.38   19.92
   9  -9   6  415.28   19.85
  -9  -6  -9  400.56   19.40
   6  -9  -9  403.52   19.80
   9   6  -9  436.41   20.24
   6   9  -9  422.95   20.17
  -6   9  -9  429.63   19.93
  -9   6   9  411.63   19.74
  -9   9   6  403.95   19.80
   9   6   9  401.15   20.23
   9   9  -6  408.69   20.16
   9   9   6  416.99   20.22
  -9   6   9  425.00   20.06
  -9   9  -6  389.89   19.79
  -9   9   6  398.07   20.04
  -6   9   9  406.22   20.14
   6   9   9  404.47   20.19
   9  -9  -6  415.94   19.66
   9   9   6  413.54   19.73
   9   6   9  414.51   19.77
   9  -6   9  415.19   20.09
   9  -8   9   -0.01    0.80
   9  -8  -9    0.02    0.59
   9  -9  -8    1.07    0.59
   9  -9   8    0.12    0.75
  -8   9  -9    0.57    0.64
   8  -9  -9    0.47    0.57
  -9  -8  -9    0.30    0.61
  -9   8   9    1.27    0.86
  -9   9   8    0.84    0.97
  -8   9   9    1.40    0.94
   8   9   9    1.26    0.93
   9   9  -8    0.64    0.86
   9   9   8   -0.09    0.83
   9   9   8    0.19    0.82
   9   8   9    0.23    0.81
   9   8  -9    1.21    0.89
   8   9  -9    0.62    0.74
   8   9   9    0.53    0.95
  -9   8   9    0.90    1.03
  -9   9  -8    1.51    0.91
  -9   9   8    0.16    0.89
  -8   9   9    0.77    1.08
   9   8   9    0.61    0.91
 -10   0   0    1.37    0.85
   0   0 -10   -0.96    0.59
 -10   0   0    0.04    0.35
   0   0  10   -0.75    0.71
  10   0   0   -1.45    0.49
   0  10   0    0.06    0.80
   0  10   0    3.76    0.61
   2   0  10 3094.90  144.39
  10   2   0 3129.76  146.51
  10  -2   0 3178.42  146.42
  -2   0  10 3191.56  144.47
   0  10   2 3029.44  144.42
 -10   2   0 3033.23  144.27
 -10  -2   0 3067.13  144.25
   0  10  -2 3211.28  146.36
   0  10   2 3097.88  146.32
   2   0 -10 3173.39  146.54
   2   0  10 3109.24  146.68
   0  10  -2 3126.20  144.39
 -10   2   0 3114.66  144.19
   0  10  -4  515.40   24.98
  10   4   0  505.63   25.32
  10  -4   0  549.06   25.11
   0  10  -4  533.66   25.11
   0  10   4  546.37   25.13
   0  10   4  543.28   25.18
   4   0  10  527.60   25.48
  -4   0  10  533.97   25.08
   4   0 -10  489.81   25.26
 -10  -4   0  498.98   24.90
 -10   4   0  523.77   25.01
 -10   4   0  558.73   24.82
   0  10  -6    0.81    0.63
  -6   0  10    0.89    0.71
  10   6   0    0.24    0.61
 -10   6   0   -0.03    0.60
  10   6   0    2.35    0.46
 -10  -6   0   -0.08    0.67
  10  -6   0    0.30    0.41
   6   0  10    1.11    0.81
 -10   6   0    0.78    0.78
  -6   0  10    2.08    0.85
   0  10   6    0.42    0.78
   0  10   6    1.26    0.58
   6   0 -10    1.23    0.69
   0  10  -6    1.51    0.56
   8   0  10  233.60   12.53
  -8   0  10  252.08   12.22
   0  10   8  253.66   12.41
  10   8   0  263.31   12.00
   0  10  -8  268.58   12.40
 -10  -8   0  260.25   12.25
  -8   0  10  257.47   12.36
  10  -8   0  248.24   11.98
   8   0 -10  258.97   12.49
   0  10   8  229.46   12.49
 -10   8   0  232.76   12.26
  10   8   0  244.19   12.51
  -1   1 -10 1755.61   82.88
 -10   1   1 1766.88   81.44
   1   1  10 1624.01   81.66
 -10   1  -1 1758.08   81.63
   1  10   1 1756.43   81.73
 -10   1   1 1710.88   81.62
 -10  -1   1 1734.72   81.62
 -10   1  -1 1870.04   81.49
   1  -1 -10 1761.97   82.87
  -1   1  10 1662.74   81.71
  -1  10   1 1717.42   81.73
   1  10  -1 1752.52   82.67
  -1  10  -1 1783.48   81.74
 -10  -1  -1 1742.50   81.61
  -1  10   1 1813.93   82.64
  10  -1   1 1772.77   82.78
  -1  10  -1 1850.75   82.66
   1  10   1 1900.69   82.76
   1   1 -10 1704.25   82.85
   1   1  10 1791.60   83.05
  10   1   1 1838.61   82.89
  10  -1  -1 1798.53   82.78
   1  10  -1 1656.91   81.63
  10   1  -1 1679.00   82.77
 -10   3   1 1121.09   53.47
  10   3  -1 1164.85   54.28
  -1  10  -3 1144.38   53.99
   3  -1  10 1138.12   54.40
   1  10   3 1203.48   54.11
   1  10  -3 1155.29   53.49
   1  10   3 1168.24   53.62
  10   3   1 1097.70   54.23
 -10   3  -1 1167.19   53.24
  10  -3   1 1151.44   54.09
   3   1  10 1148.16   53.54
  -1  10   3 1213.10   54.04
   3  -1 -10 1118.87   54.23
 -10   3  -1 1122.55   53.47
   3   1  10 1129.40   54.40
   1  10  -3 1152.40   54.07
  -3   1  10 1095.09   53.56
  -1  10  -3 1093.85   53.46
  -1  10   3 1157.58   53.65
 -10   3   1 1136.42   53.26
  -3  -1  10 1159.31   53.56
  10  -3  -1 1192.51   54.10
 -10  -3   1 1159.49   53.46
 -10  -3  -1 1122.56   53.40
   3   1 -10 1146.50   54.27
  -5  -1  10   12.03    1.32
   1  10   5   12.88    1.19
   5  -1  10    9.56    1.32
   5   1 -10   11.68    1.31
   5   1  10   13.60    1.43
  10  -5  -1   12.12    1.09
   1  10  -5   10.91    1.25
   1  10   5   11.73    1.44
  -1  10   5   12.91    1.18
  -1  10   5   11.16    1.45
  10   5   1   13.87    0.94
  10   5  -1   12.33    1.29
  -1  10  -5   13.78    1.39
  10   5   1   14.69    1.37
  -1  10  -5   13.67    1.14
 -10   5   1   11.53    1.35
  10   5  -1   11.93    0.89
  -5   1  10   14.25    1.45
   5  -1 -10   15.06    1.36
 -10   5  -1   14.10    1.19
 -10   5  -1   13.77    1.40
 -10  -5  -1   12.68    1.32
 -10   5   1   16.07    1.34
  -5   1  10   14.28    1.29
   1  10  -5   13.69    1.23
 -10  -5   1   11.89    1.33
  10  -5   1   11.92    1.09
   5   1  10   12.86    1.38
   1  10   7  841.64   40.39
  -7  -1  10  819.63   39.73
  10   7  -1  835.61   40.52
  -1  10   7  865.80   40.20
 -10   7   1  834.36   39.93
 -10  -7   1  841.12   39.81
   7  -1  10  836.14   40.60
   7   1 -10  848.00   40.49
 -10   7  -1  855.76   39.84
   1  10   7  809.32   40.08
  -1  10  -7  882.04   40.34
  10   7   1  791.17   40.48
  -7   1  10  864.07   40.02
  -1  10  -7  868.93   39.98
  -1  10   7  878.22   40.38
  -7  -1  10  862.86   39.93
  10   7  -1  880.76   39.56
  -7   1  10  841.04   39.73
   7   1  10  856.18   40.63
 -10  -7  -1  848.74   39.78
 -10   7   1  844.92   39.88
  10  -7  -1  843.16   40.08
  10  -7   1  877.21   40.12
  10   7   1  846.92   39.55
   1  10  -7  867.67   40.39
   7  -1 -10  865.21   40.48
  10   9   1   51.93    3.21
  -1  10   9   41.84    3.34
  10  -9   1   47.05    2.48
  -9   1  10   52.19    3.15
 -10   9  -1   52.49    3.10
   1  10   9   40.17    3.14
  10   9  -1   41.39    2.68
 -10   9   1   44.44    3.07
  -9  -1  10   40.99    2.94
  -1  10   9   51.28    3.03
   9  -1 -10   49.16    3.04
  -9  -1  10   38.51    2.93
  10  -9  -1   41.39    2.39
   9  -1  10   45.36    3.18
   9   1 -10   41.39    3.01
   9   1  10   52.29    3.27
  -9   1  10   47.16    3.02
   1  10  -9   38.74    2.87
  -9  -1 -10   52.26    2.82
  10   9   1   50.22    2.77
  10   9  -1   38.59    2.94
  -1  10  -9   45.91    2.87
   1  10   9   42.50    2.96
  10   0   2 2919.47  147.90
  -2  10   0 3018.75  145.90
  10   0  -2 3180.61  147.99
   2  10   0 3232.15  145.95
   0   2 -10 3149.36  148.07
 -10   0  -2 3183.61  145.87
  -2  10   0 3230.46  147.94
   0   2  10 3065.08  145.96
 -10   0   2 3308.90  145.91
   2  10   0 3238.69  147.96
  10  -2   2    1.66    0.67
  10   2  -2    1.20    0.72
 -10   2   2   -0.76    0.74
   2   2 -10   -0.12    0.58
   2  10  -2    0.54    0.58
   2  10  -2    4.09    0.90
   2  10   2    0.58    0.66
  -2  10  -2    0.29    0.74
 -10  -2   2    0.89    0.86
  10   2   2   -0.71    0.63
  -2  10  -2    2.56    0.48
  -2  10   2   -0.42    0.75
   2  10   2    0.26    0.86
  -2  10   2    0.55    0.43
   2  -2 -10    0.07    0.69
  -2   2  10    2.61    0.99
   2   2  10   -0.79    0.63
 -10   2  -2    0.91    0.49
 -10   2   2   -0.19    0.54
   2   2  10    0.36    0.84
 -10  -2  -2    0.41    0.74
 -10   2  -2    2.41    0.83
  -2   2 -10   -0.12    0.59
  10  -2  -2    1.25    0.62
  -4   2  10  423.41   19.84
  10   4  -2  407.97   19.65
 -10   4   2  435.89   19.99
  -4   2  10  439.50   20.31
 -10   4  -2  411.29   20.12
 -10   4  -2  439.84   19.91
 -10   4   2  411.48   20.14
  10  -4   2  434.69   20.19
  10  -4  -2  426.45   20.15
   2  10  -4  414.02   20.24
   4   2  10  409.44   20.15
   4  -2  10  410.65   20.52
   4   2 -10  393.17   20.36
   2  10  -4  412.30   20.09
   2  10   4  414.35   20.23
  10   4   2  408.11   20.41
 -10  -4  -2  423.68   20.04
  -2  10  -4  427.94   20.10
  10   4  -2  400.34   20.38
   2  10   4  425.48   20.26
   4  -2 -10  429.79   20.38
  10   4   2  435.65   19.71
  -2  10   4  437.68   20.12
  -2  10   4  441.15   20.36
   4   2  10  426.39   20.55
  -2  10  -4  423.33   20.18
  10   6   2  321.72   14.85
  -2  10   6  331.13   15.55
  -2  10  -6  315.73   15.20
  10   6   2  309.46   15.48
 -10   6   2  323.71   15.22
  10  -6  -2  317.31   15.08
   2  10   6  309.95   15.33
 -10  -6  -2  327.08   15.15
  -6   2  10  308.52   15.03
 -10   6   2  317.11   15.29
 -10   6  -2  313.14   15.09
   2  10  -6  305.17   15.20
  -2  10   6  334.03   15.25
  10   6  -2  315.92   14.80
   2  10   6  303.51   15.37
  -2  10  -6  304.53   15.26
   6   2 -10  306.02   15.43
  10   6  -2  305.61   15.46
  10  -6   2  336.83   15.15
   6  -2 -10  312.89   15.38
   6  -2  10  321.84   15.58
   6   2  10  286.32   15.15
 -10  -6   2  307.13   15.19
  -6   2  10  317.28   15.37
   2  10  -6  319.87   15.33
   8   2  10 1081.20   52.90
  10   8  -2 1193.06   52.73
 -10  -8  -2 1118.77   52.84
  10  -8  -2 1163.18   53.39
  -2  10   8 1136.50   53.69
  -2  10   8 1156.19   53.36
   2  10   8 1127.28   53.25
   2  10   8 1142.13   53.78
   8  -2 -10 1102.07   53.72
  -8  -2  10 1117.86   52.90
  10  -8   2 1184.04   53.45
   8  -2  10 1166.30   53.94
  -8   2  10 1115.74   52.88
   2  10  -8 1129.87   53.73
  10   8   2 1150.72   53.92
  10   8  -2 1126.87   53.87
  -2  10  -8 1122.57   53.62
 -10   8   2 1111.46   53.06
  -8   2  10 1166.06   53.17
 -10   8  -2 1128.10   52.99
  10   8   2 1106.12   52.71
  -8  -2 -10 1147.04   52.70
   8   2 -10 1140.30   53.84
   8   2  10 1086.77   53.91
  10  -1  -3 1138.56   54.80
  -3  10   1 1190.04   54.66
   1   3  10 1145.12   54.28
 -10   1   3 1189.01   53.93
 -10  -1  -3 1170.13   54.09
   3  10   1 1171.02   54.82
 -10   1   3 1095.46   54.11
  10   1  -3 1186.36   54.91
  10   1   3 1166.92   54.91
 -10   1  -3 1215.68   53.85
  -3  10  -1 1142.48   54.20
  10  -1   3 1172.17   54.86
 -10  -1   3 1150.43   54.14
  -1   3 -10 1137.59   54.93
   3  10  -1 1187.79   54.83
  -3  10  -1 1225.86   54.66
   1   3 -10 1180.97   54.97
  -1   3  10 1126.65   54.28
  -3  10   1 1150.18   54.27
   3  10   1 1127.51   54.15
   3  10  -1 1119.61   54.10
   1  -3 -10 1178.90   54.93
   1   3  10 1111.09   55.04
 -10   1  -3 1119.93   54.07
 -10  -1   3 1221.17   53.88
 -10   3  -3 1196.97   53.91
  -3   3 -10 1112.81   54.89
  10   3  -3 1188.19   54.96
   3   3  10 1130.77   55.07
   3  10  -3 1177.77   54.13
  -3  10  -3 1155.08   54.21
 -10  -3  -3 1189.07   54.07
  -3  10  -3 1163.66   54.62
  -3  10   3 1261.92   54.71
   3  -3 -10 1130.86   54.88
   3   3 -10 1167.50   54.97
  10  -3   3 1182.92   54.81
 -10  -3   3 1101.11   54.09
   3  10   3 1169.20   54.83
  -3   3  10 1160.38   53.80
 -10   3   3 1183.44   54.02
  -3   3  10 1164.50   54.33
 -10   3  -3 1101.33   54.08
 -10   3   3 1162.47   54.17
   3  10  -3 1179.58   54.84
   3   3  10 1157.39   54.25
   3  10   3 1149.04   54.22
  10   3   3 1099.59   54.92
  -3  10   3 1170.39   54.34
  10  -3  -3 1148.38   54.74
 -10   5   3   17.31    1.53
  -5  -3 -10   11.10    0.93
  -3  10  -5   12.22    1.09
   3  10   5   14.17    1.31
 -10  -5  -3   11.43    1.23
 -10  -5   3   13.86    1.43
   5   3 -10   12.88    1.35
   5  -3  10   15.46    1.56
  10   5  -3   17.70    1.55
  -5   3  10   12.85    1.19
  -3  10   5   12.99    1.52
  -3  10   5   11.93    1.10
   3  10  -5   14.64    1.31
   3  10  -5   15.59    1.34
  -3  10  -5    8.94    1.21
   5   3  10   11.54    1.38
  10  -5  -3   14.35    1.12
 -10   5   3   16.46    1.45
   3  10   5   14.37    1.54
  10   5   3   13.09    1.37
 -10   5  -3   14.39    1.24
   5  -3 -10   10.97    1.22
  10  -5   3   10.78    1.12
  10   5   3   11.29    1.06
   5   3  10    9.74    1.36
  -5   3  10   13.10    1.55
   7  -3 -10  338.09   16.35
  10   7  -3  324.27   15.81
  -7   3  10  344.62   16.38
  -3  10   7  330.14   16.48
  -3  10  -7  335.48   16.20
   7   3  10  342.83   16.21
 -10  -7  -3  330.46   16.03
  -7  -3 -10  352.59   15.83
  10   7   3  343.17   15.90
   7   3 -10  309.03   16.41
  10   7  -3  326.13   16.47
  10   7   3  342.16   16.53
  10  -7  -3  346.54   16.03
 -10   7  -3  337.93   16.12
   3  10   7  341.27   16.40
   3  10   7  324.97   16.35
  -3  10   7  339.83   16.25
   3  10  -7  323.34   16.34
  10  -7   3  345.10   16.11
  -7   3  10  333.56   16.05
 -10  -7   3  313.29   16.15
 -10   7   3  329.05   16.23
   7  -3  10  332.84   16.52
 -10   7   3  330.07   16.25
  -3  10  -7  350.77   16.32
   7   3  10  345.68   16.62
  10  -9   3  784.84   36.23
  -9   3  10  766.49   36.03
  -9  -3 -10  773.91   35.78
 -10   9   3  755.59   36.24
   9  -3  10  740.99   36.67
  10   9  -3  768.08   36.72
  -3  10   9  771.00   36.47
  -3  10   9  765.70   36.54
   9   3  10  727.56   36.73
 -10   9  -3  777.21   36.12
   9   3  10  767.26   36.00
   3  10   9  756.71   36.33
  10   9   3  769.33   36.74
   3  10   9  758.47   36.65
  -9  -3  10  768.89   36.06
   9   3 -10  762.79   36.67
   3  10  -9  781.91   36.63
  10  -9  -3  769.18   36.13
  -3  10  -9  762.88   36.46
  10   9  -3  779.44   35.81
  -9   3  10  775.37   36.23
   9  -3 -10  770.08   36.54
  10   9   3  770.93   35.87
   0   4  10  526.48   25.00
 -10   0  -4  521.64   24.74
   4  10   0  529.55   25.07
   0   4  10  511.82   25.25
 -10   0   4  508.61   24.82
  10   0  -4  506.67   25.05
   0   4 -10  516.05   25.15
  10   0   4  530.94   25.12
  -4  10   0  552.73   24.98
   4  10   0  525.22   24.80
 -10   0   4  529.22   24.54
   2   4 -10  392.15   20.35
   4  10   2  423.16   20.15
  10  -2   4  427.86   20.31
   4  10   2  438.52   20.35
  -4  10  -2  430.30   19.98
  -2   4 -10  425.28   20.40
  10  -2  -4  428.52   20.26
 -10   2   4  445.02   19.99
   2   4  10  400.87   20.24
  10   2   4  418.85   20.41
  -4  10   2  432.62   20.33
   4  10  -2  410.18   20.06
   2  -4 -10  430.92   20.37
  -2   4  10  409.33   20.31
   2   4  10  427.94   20.56
 -10   2  -4  407.63   20.08
  -4  10   2  447.20   20.03
  -2   4  10  426.18   19.73
   4  10  -2  416.45   20.30
  10   2  -4  416.12   20.37
  -4  10  -2  416.74   20.20
 -10   2   4  415.75   20.15
 -10  -2  -4  414.62   20.02
 -10  -4  -4    0.18    0.69
   4   4 -10   -0.60    0.55
 -10   4   4    0.56    0.63
   4  10   4    1.33    0.66
  -4  10  -4    0.27    0.38
  10   4   4    1.55    0.79
   4  10  -4    0.38    0.54
  -4   4  10    1.55    0.81
   4  10  -4   -0.15    0.50
  10  -4   4    0.39    0.54
  -4  10   4    0.37    0.80
   4  -4 -10    0.59    0.60
  -4   4 -10    0.05    0.56
  10   4   4   -0.61    0.45
 -10  -4   4   -0.37    0.73
   4   4  10    0.26    0.64
  10  -4  -4    0.26    0.48
 -10   4  -4    0.19    0.48
 -10   4   4    0.76    0.73
  10   4  -4    0.87    0.64
  -4  10  -4    0.01    0.54
  -4   4  10   -1.02    0.49
  -4  10   4    0.22    0.43
   4  10   4   -0.16    0.70
   4   4  10    1.21    0.84
  -4  10   6  787.98   37.37
   6   4 -10  792.42   37.69
  10   6  -4  812.41   37.71
   4  10   6  761.54   37.18
   4  10  -6  773.52   37.57
  10  -6  -4  782.83   37.29
 -10   6   4  781.09   37.10
   6   4  10  769.65   37.12
  -4  10   6  790.75   37.37
  -6   4  10  806.74   36.89
  -4  10  -6  800.68   37.17
   6  -4 -10  772.25   37.51
  10   6   4  813.07   36.81
 -10   6  -4  766.51   36.94
   4  10  -6  792.19   37.04
  10   6   4  776.98   37.69
   6  -4  10  801.78   37.76
 -10  -6  -4  803.58   36.92
 -10   6   4  783.41   37.12
  -6  -4 -10  829.04   36.67
 -10  -6   4  755.28   37.03
   4  10   6  780.79   37.60
  10  -6   4  806.69   37.41
  -6   4  10  784.26   37.28
  -4  10  -6  805.57   37.36
   8   4  10   71.54    4.23
  -4  10   8   75.38    4.41
   8  -4 -10   73.59    4.01
   4  10  -8   72.12    4.11
  -4  10  -8   76.68    3.92
  10   8   4   62.82    4.10
 -10   8   4   59.24    4.01
   8   4 -10   69.24    4.18
   8  -4  10   64.91    4.15
  -8  -4 -10   73.46    3.69
 -10  -8  -4   73.48    3.90
   4  10   8   61.77    4.19
  10   8  -4   71.42    4.19
  10   8  -4   75.98    3.77
 -10   8  -4   73.71    4.03
   4  10   8   57.00    3.99
  10  -8   4   78.29    3.81
 -10   8   4   60.43    4.11
  -8   4  10   76.21    4.32
  -8   4  10   77.32    4.05
   8   4  10   71.22    4.05
  10   8   4   66.74    3.82
  -5  10   1   10.63    1.32
  10   1   5   14.80    1.38
 -10  -1   5   12.45    1.40
  -1   5 -10   13.36    1.30
   1   5 -10   11.68    1.28
   5  10   1   13.81    1.27
   1   5  10   12.45    1.41
   5  10   1   14.07    1.33
 -10   1  -5   13.07    1.30
  -5  10  -1   10.87    1.28
  10   1  -5   11.25    1.19
  10  -1  -5   15.65    1.31
   5  10  -1   13.25    1.30
  -1   5  10   10.22    1.44
   1   5  10   11.69    1.50
  -1   5  10   10.62    0.92
   5  10  -1   13.14    1.26
 -10  -1   5   11.95    1.15
  -1   5  10   12.44    1.35
  10  -1   5   11.86    1.26
 -10   1   5   12.75    1.39
 -10  -1  -5   11.16    1.21
 -10   1   5   12.78    1.23
   3   5 -10   12.83    1.33
   5  10   3   10.79    1.30
  10  -3  -5   11.76    1.15
   3  -5 -10   15.52    1.32
 -10  -3  -5   16.03    1.45
   3   5  10   10.90    1.34
  -5  10  -3   15.33    1.46
   5  10  -3   15.78    1.39
 -10   3   5   17.20    1.54
 -10   3   5   14.62    1.35
  -3   5  10   15.15    1.15
  -5  10  -3   16.32    0.98
  10   3   5   14.37    1.15
  10   3  -5   16.52    1.42
   3   5  10   12.26    1.51
   5  10  -3   12.80    1.26
  10   3   5   13.42    1.41
  -3   5 -10   10.82    1.26
  -3   5  10   16.32    1.67
   5  10   3   10.14    1.23
  10  -3   5   13.16    1.29
 -10  -3   5   11.40    1.41
  -5  10   3   14.62    1.57
  -5  10   5  183.15    8.63
 -10   5  -5  166.56    8.10
   5   5 -10  163.39    8.39
   5   5  10  160.02    8.47
 -10  -5   5  142.59    8.20
 -10   5   5  165.45    8.31
  -5   5  10  177.24    8.04
   5  10  -5  164.76    8.32
  10   5   5  154.44    8.40
   5  10   5  160.06    8.32
   5  -5 -10  150.23    8.19
   5  10  -5  160.75    8.15
   5   5  10  155.01    8.33
  -5   5  10  171.78    8.51
  -5  10  -5  158.02    7.97
  10  -5   5  184.91    8.25
   5 -10  -5  163.27    7.91
  10   5   5  160.01    7.94
  -5  10  -5  149.75    8.25
  10   5  -5  156.88    8.36
 -10   5   5  167.49    8.28
 -10  -5  -5  179.81    8.14
   5  10   5  154.88    8.29
  10  -5  -5  151.16    8.04
  -5  10  -7   85.24    4.35
   5  10   7   82.22    4.70
  10   7   5   84.37    4.37
 -10   7  -5   82.62    4.48
   5  10  -7   82.25    4.60
   5  10   7   79.87    4.61
   5 -10  -7   84.45    4.27
   7   5  10   80.36    4.74
  10   7  -5   84.16    4.69
  -7   5  10   78.94    4.76
  10   7   5   83.62    4.70
   7   5  10   82.39    4.63
 -10   7   5   77.79    4.64
  -5  10  -7   81.81    4.62
 -10   7   5   77.58    4.59
  -7  -5 -10   78.96    4.07
 -10  -7  -5   80.44    4.35
   7  -5  10   83.20    4.71
   7  -5 -10   84.23    4.48
  10  -7   5   84.99    4.39
  -7   5  10   75.96    4.39
  -5  10   7   78.12    4.85
   7   5 -10   80.50    4.64
  10  -7  -5   86.35    4.25
 -10   9   5  533.71   25.06
   9  -5  10  539.27   25.27
   5  10   9  537.74   25.30
  10   9  -5  513.92   24.53
  -5  10  -9  507.16   24.96
  10  -9   5  534.70   24.88
  10  -9  -5  524.45   24.69
   5 -10  -9  506.49   24.87
  10   9  -5  515.54   25.26
   5  10  -9  518.90   25.20
  -9  -5 -10  533.05   24.42
  10   9   5  508.99   24.62
  10   9   5  481.93   25.22
  -5  10   9  535.61   25.24
  -9   5  10  533.34   24.75
   9   5  10  523.85   25.37
  -9   5  10  524.57   25.03
 -10   9   5  510.50   24.83
   9   5 -10  514.76   25.26
   9  -5 -10  511.75   25.00
   5  10   9  508.61   24.97
 -10   9  -5  517.91   24.81
  -5  10   9  528.41   24.58
   9   5  10  530.78   24.80
 -10   0   6    1.94    0.71
   0   6 -10   -0.54    0.44
  10   0   6    0.24    0.64
   0   6  10    0.72    0.72
  10   0  -6    1.92    0.68
   0   6  10    1.72    0.91
  -6  10   0    1.79    0.76
   6  10   0    0.56    0.64
 -10   0  -6    0.82    0.66
   6  10   0    5.54    0.90
 -10   0   6    0.70    0.77
 -10  -2   6  313.19   15.40
   2   6  10  310.80   15.53
 -10   2   6  326.94   15.31
  -2   6  10  320.17   14.95
  -6  10   2  324.60   15.57
   2   6  10  304.11   15.65
  -2   6 -10  316.37   15.54
  -6  10  -2  321.13   15.08
   6  10  -2  313.87   15.55
   6  10   2  319.30   15.34
   6  10   2  330.06   15.59
  10  -2  -6  314.36   15.44
   2   6 -10  316.70   15.58
  10   2  -6  320.96   15.58
 -10   2  -6  312.40   15.30
  10   2   6  325.11   15.65
 -10  -2  -6  328.30   15.26
  10  -2   6  321.39   15.54
 -10   2   6  304.96   15.36
  -2   6  10  311.60   15.59
  -6  10  -2  319.18   15.45
   6  10  -2  320.02   15.26
   4   6 -10  789.67   37.47
 -10   4   6  789.89   36.89
  -4   6  10  812.61   36.58
 -10  -4  -6  790.48   36.69
   4  -6 -10  768.30   37.28
   6 -10  -4  784.20   36.96
  10   4   6  766.42   37.48
 -10  -4   6  764.44   36.87
  -4   6  10  773.15   37.13
  -6  10   4  784.03   37.11
  -6  10  -4  746.83   36.90
   6  10   4  806.39   37.46
   6  10  -4  796.85   37.41
  10  -4  -6  787.18   37.22
   6  10   4  777.10   36.89
  -4   6 -10  792.19   37.38
 -10   4   6  805.52   36.90
   4   6  10  763.43   37.52
   4   6  10  790.45   37.05
   6  10  -4  778.15   36.76
  10  -4   6  787.35   37.32
  10   4  -6  805.80   37.49
  -6  10  -4  794.26   37.02
  10   4   6  777.75   36.59
   6  10   6    0.07    0.69
  -6  10  -6    0.06    0.43
   6  -6 -10    0.16    0.56
  -6  10  -6    0.69    0.64
  10   6   6    0.49    0.65
   6   6  10   -0.23    0.68
   6   6 -10   -0.05    0.57
 -10   6   6    0.60    0.73
  -6  10   6   -0.20    0.84
 -10   6   6   -0.05    0.74
   6   6  10    0.85    0.85
   6  10  -6    0.71    0.68
   6  10   6   -0.55    0.55
  10  -6  -6   -0.28    0.42
  -6  -6 -10    0.36    0.35
   6  10  -6   -0.10    0.52
  10   6  -6   -0.27    0.65
  10   6   6    0.15    0.61
  10  -6   6    0.54    0.62
 -10  -6   6   -0.28    0.73
 -10  -6  -6    0.93    0.66
  -6   6  10    0.24    0.84
  -6   6  10   -0.79    0.60
 -10   6  -6   -0.12    0.51
   6 -10  -6    0.69    0.40
 -10   8   6   71.61    4.37
  -8  -6 -10   70.09    3.86
   6  10  -8   72.03    4.37
  -6  10   8   73.91    4.20
   8   6  10   79.27    4.43
   8   6  10   75.84    4.52
  10   8  -6   71.32    4.45
  -6  10   8   71.52    4.60
   6  10   8   78.44    4.51
  -6  10  -8   82.67    4.50
 -10   8  -6   78.64    4.34
   6 -10  -8   84.70    4.09
  -8   6  10   78.86    4.29
   6  10   8   76.26    4.47
 -10   8   6   69.59    4.50
 -10  -8  -6   74.38    4.07
  10  -8   6   75.04    4.16
   8   6 -10   71.86    4.40
  10  -8  -6   75.35    3.99
  -8   6  10   75.13    4.62
  -6  10  -8   87.74    4.21
  10   8   6   84.48    4.27
  10   8   6   82.18    4.59
   8  -6  10   64.28    4.35
  -1   7  10  857.48   39.39
  -1   7 -10  852.07   40.39
  10  -1  -7  843.60   40.33
  -1   7  10  834.56   40.09
  -1   7  10  841.33   40.49
  10   1  -7  873.72   40.43
 -10   1   7  888.48   39.80
   7  10   1  841.57   40.43
   7  10   1  865.22   39.77
  -7  10   1  854.06   40.00
   1   7  10  854.20   40.09
 -10  -1   7  834.84   39.84
 -10  -1   7  857.81   39.67
 -10   1  -7  819.23   39.69
   1   7 -10  860.98   40.43
   1   7  10  863.41   40.54
   7  10  -1  867.48   39.73
  10  -1   7  848.13   40.44
  -7  10  -1  837.13   39.93
   7  10  -1  832.44   40.41
  10   1   7  823.71   40.45
 -10   1   7  831.08   39.83
 -10  -1  -7  845.69   39.69
   3  -7 -10  335.03   16.12
  10   3   7  331.44   16.35
   7  10   3  327.49   15.96
  -7  10  -3  331.57   16.09
  10   3   7  347.85   15.80
  -3   7  10  348.71   15.68
   3   7  10  338.86   16.25
   3   7  10  330.92   16.35
  10  -3  -7  328.19   16.09
  10  -3   7  335.33   16.21
 -10   3   7  322.05   16.02
 -10   3   7  341.77   16.05
   7  10   3  341.48   16.30
  -3   7 -10  339.75   16.20
   7  10  -3  301.84   16.17
  -7  10  -3  342.11   15.76
 -10  -3   7  305.23   15.99
   7  10  -3  326.14   15.86
  10   3  -7  309.27   16.22
  -3   7  10  326.10   16.29
  -7  10   3  354.48   16.30
   3   7 -10  324.36   16.26
   7 -10  -5   81.57    4.05
  -7  10  -5   84.23    4.62
  -7  10  -5   84.71    4.17
  -7  10   5   79.19    4.77
 -10   5   7   75.63    4.50
 -10   5   7   74.58    4.54
   5   7 -10   82.59    4.61
   7  10   5   75.08    4.56
 -10  -5   7   81.01    4.60
  -5   7  10   82.63    4.29
  10  -5   7   80.04    4.47
   5  -7 -10   85.28    4.44
  -5   7  10   75.45    4.75
 -10  -5  -7   79.16    4.29
   5   7  10   80.84    4.70
  -5   7 -10   81.06    4.47
   7  10  -5   88.10    4.65
  10  -5  -7   77.55    4.30
  10   5   7   81.56    4.32
  10   5  -7   81.14    4.60
   7  10   5   80.94    4.55
  10   5   7   82.63    4.67
   5   7  10   79.78    4.63
   7  10  -5   79.93    4.37
   7  -7 -10  405.23   19.33
   7   7 -10  395.00   19.58
  -7  10  -7  421.87   19.24
   7 -10  -7  400.81   19.10
  10   7   7  427.38   19.15
 -10  -7  -7  404.98   18.95
  -7  10  -7  411.89   19.36
  -7  10   7  374.60   19.10
 -10   7   7  411.92   19.46
   7   7  10  384.32   19.65
  10   7   7  403.38   19.66
  -7  10   7  392.59   19.57
  10  -7  -7  419.24   19.23
  10  -7   7  380.48   19.34
   7   7  10  401.79   19.36
   7  10   7  404.06   19.31
  10   7  -7  397.60   19.62
  -7   7  10  387.82   19.50
  -7  -7 -10  382.55   18.67
   7  10   7  404.06   19.61
 -10   7   7  396.01   19.25
 -10   7  -7  396.40   19.19
   7  10  -7  402.22   19.58
 -10   9   7   62.11    3.83
  -9   7  10   55.76    4.00
   9  -7 -10   52.48    3.51
  10   9  -7   60.23    3.91
  10   9   7   50.03    3.77
  -9  -7 -10   60.88    3.32
  -9   7  10   61.05    3.74
   7  10  -9   69.35    4.00
 -10   9  -7   65.10    3.86
  -7  10  -9   56.42    3.54
  10  -9  -7   60.21    3.40
  10  -9   7   67.58    3.67
  -7  10   9   66.94    4.19
   9   7  10   58.82    3.92
 -10   9   7   65.23    4.11
   9   7 -10   68.69    3.98
  -7  10   9   65.63    3.74
  10   9   7   62.08    3.74
   7 -10  -9   64.77    3.52
   9  -7  10   71.04    3.94
   7  10   9   65.60    4.00
   7  10   9   62.20    3.94
   9   7  10   61.90    3.82
   0   8 -10  267.21   12.63
  -8  10   0  252.54   12.56
 -10   0   8  264.98   12.42
  10   0   8  246.74   12.66
   0   8  10  241.83   12.70
  10   0  -8  263.80   12.61
 -10   0  -8  239.49   12.28
 -10   0   8  255.05   12.51
   8  10   0  247.63   12.64
   0   8  10  241.24   12.65
   8  10   0  270.47   12.36
   0   8  10  252.84   11.92
 -10  -2  -8 1152.28   52.55
   8  10  -2 1172.70   53.60
   8  10   2 1076.27   53.53
  -2   8  10 1112.40   53.02
 -10   2   8 1126.35   52.73
  10  -2  -8 1125.67   53.43
  -8  10  -2 1157.56   53.15
  -2   8 -10 1133.67   53.46
  -2   8  10 1162.04   53.60
  10   2  -8 1143.17   53.55
   2   8 -10 1153.27   53.54
   8  10  -2 1186.20   52.62
   2   8  10 1093.73   53.57
  10  -2   8 1126.47   53.55
   2   8  10 1075.74   52.92
 -10  -2   8 1121.10   52.74
   8  10   2 1088.60   52.60
 -10   2   8 1167.37   52.78
  -8  10  -2 1152.49   52.85
  -8  10   2 1085.43   52.88
  10   2   8 1083.74   53.59
   8  10   4   70.08    4.07
 -10   4   8   79.70    4.08
  -4   8  10   65.37    3.66
  10  -4   8   77.36    4.07
 -10  -4  -8   60.73    3.70
 -10  -4   8   62.48    3.99
   4   8 -10   66.84    3.99
  10   4   8   64.71    3.77
   8  10   4   73.19    3.96
  -8  10   4   79.42    4.32
  -4   8  10   64.43    4.26
   8  10  -4   63.78    3.95
   4   8  10   62.52    4.08
   8  10  -4   69.66    3.77
   8 -10  -4   69.92    3.40
   4   8  10   65.08    4.02
 -10   4   8   70.52    4.07
  10   4  -8   73.51    4.08
  10   4   8   58.33    4.03
  10  -4  -8   73.20    3.86
  -8  10  -4   58.33    3.47
  -8  10  -4   55.91    3.85
  -4   8 -10   73.67    3.93
   8  10   6   89.54    4.49
  10   6   8   77.15    4.25
   8  10   6   85.32    4.58
  -6   8 -10   80.48    4.31
   6   8 -10   68.08    4.36
   6   8  10   81.18    4.56
  10   6  -8   66.28    4.37
  -8  10   6   78.40    4.67
  -6   8  10   67.74    4.61
   6   8  10   82.97    4.57
   6  -8 -10   79.35    4.21
  10  -6  -8   86.45    4.23
  10  -6   8   74.86    4.35
 -10   6   8   78.14    4.53
  -8  10  -6   74.54    4.42
  -8  10   6   71.29    4.28
   8  10  -6   73.46    4.43
   8 -10  -6   82.90    3.94
  -8  10  -6   79.41    4.05
  -6   8  10   66.76    4.13
 -10  -6  -8   72.69    4.07
   8  10  -6   70.62    4.16
 -10   6   8   73.31    4.36
  10   6   8   71.14    4.46
  -8  10   8    0.43    1.07
 -10  -8  -8    1.55    0.71
   8  10   8    0.40    0.87
  10  -8  -8    1.47    0.66
  10  -8   8    1.57    0.85
  10   8  -8    2.25    0.97
  10   8   8    0.43    0.84
  -8  10  -8    0.36    0.80
  -8  10  -8    0.88    0.64
   8 -10  -8    0.84    0.57
   8  10   8    0.54    0.97
  -8  10   8    1.76    0.98
  10   8   8    1.11    0.88
  -8   8  10    0.17    0.84
   8  -8 -10    1.33    0.72
   8   8 -10   -0.18    0.70
   8  10  -8    0.13    0.85
   8   8  10    1.71    0.99
 -10   8   8    0.01    1.01
 -10   8   8    0.26    0.89
 -10   8  -8    1.17    0.82
   8   8  10    0.31    0.86
  -8   8  10    0.30    0.93
  -1   9 -10   46.85    2.95
 -10  -1   9   41.22    2.94
   1   9  10   50.63    3.40
  10   1   9   46.58    3.09
  -9  10  -1   44.84    3.08
   9  10   1   49.72    2.88
  -9  10   1   48.87    3.13
   9  10  -1   45.62    2.78
 -10   1   9   54.42    3.17
  -1   9  10   46.14    2.53
 -10   1   9   51.54    3.11
  -1   9  10   38.70    2.96
  10  -1   9   49.60    3.19
  10   1  -9   38.73    2.90
  -1   9  10   43.72    3.35
   1   9 -10   39.77    2.91
   1   9  10   49.75    3.10
   9  10  -1   38.16    2.91
   9  10   1   50.22    3.18
  10  -1  -9   47.43    2.93
 -10  -1  -9   41.28    2.79
 -10  -1   9   38.91    3.00
  -9  10   3  762.13   36.22
   9  10  -3  752.87   36.60
   9  10   3  750.79   36.61
 -10  -3  -9  757.78   35.76
 -10  -3   9  738.35   36.00
   9  10   3  753.76   35.88
  10   3   9  744.95   35.83
 -10   3   9  762.17   36.00
 -10   3   9  805.67   36.18
  10  -3   9  757.50   36.59
  -3   9 -10  779.15   36.47
  -3   9  10  768.55   36.56
  -9  10  -3  742.56   36.06
   3   9  10  794.92   36.69
   9 -10  -3  785.76   36.07
  -3   9  10  773.68   35.67
  10  -3  -9  768.64   36.45
   9 -10   3  783.17   36.13
  -3   9  10  748.71   36.33
   3   9  10  760.17   36.27
   9  10  -3  776.43   35.81
   3   9 -10  781.26   36.60
  10   3  -9  775.68   36.63
  10   3   9  730.05   36.65
   5   9  10  509.70   25.02
  10   5   9  535.71   24.76
 -10   5   9  527.18   25.03
  -9  10  -5  510.94   24.89
  -5   9  10  529.26   25.24
  -5   9  10  535.33   24.60
  10   5  -9  502.67   25.27
  -9  10   5  523.94   25.14
   9  10  -5  516.45   24.64
   9  10   5  509.49   24.74
  -5   9 -10  504.30   25.04
   5  -9 -10  523.34   24.99
   5   9 -10  515.72   25.25
   5   9  10  525.82   25.35
   9 -10  -5  517.38   24.68
   9  10  -5  518.95   25.30
   9  10   5  528.91   25.35
  10  -5  -9  516.72   25.02
 -10  -5  -9  528.96   24.53
  10   5   9  514.24   25.36
  10  -5   9  541.33   25.26
  -9  10   5  537.70   24.89
 -10   5   9  521.76   24.83
   7   9  10   59.40    3.87
 -10  -7  -9   64.25    3.39
 -10   7   9   56.87    3.77
  -9  10   7   69.11    3.86
  -7   9  10   64.95    3.65
  10   7  -9   58.75    3.81
  10   7   9   60.75    3.96
  -9  10  -7   60.25    3.43
   9 -10  -7   63.38    3.33
   7   9 -10   59.02    3.79
   9  10   7   55.95    3.66
  10   7   9   68.06    3.79
  -7   9 -10   51.41    3.51
   7  -9 -10   65.22    3.53
 -10   7   9   56.53    3.93
  -9  10  -7   63.81    3.84
   9  10  -7   64.67    3.89
   9  10   7   52.86    3.76
  10  -7  -9   55.75    3.47
  10  -7   9   68.23    3.80
  -9  10   7   62.83    4.10
  -7   9  10   64.55    4.17
   7   9  10   59.84    3.88
   9   9 -10  233.96   11.72
   9   9  10  224.01   11.79
   9  10  -9  250.72   11.81
   9  10   9  227.71   11.78
  10  -9  -9  232.57   11.23
  -9  10  -9  232.79   11.34
   9 -10  -9  225.41   11.19
   9  -9 -10  223.88   11.26
 -10   9  -9  209.47   11.39
 -10   9   9  223.50   11.76
  -9   9  10  223.88   11.76
  -9  10  -9  233.33   11.56
  -9  10   9  227.46   11.84
   9   9  10  225.10   11.49
   9  10   9  228.68   11.49
 -10   9   9  226.94   11.40
  -9   9  10  220.84   11.34
  -9  10   9  229.29   11.40
  10   9  -9  235.22   11.74
  10   9   9  218.83   11.75
  10   9   9  230.28   11.45
  10  -9   9  227.10   11.49
  10  10   0 2611.72  121.29
  10  10   0 2645.50  119.20
 -10  10   0 2515.89  119.45
   0  10  10 2379.42  119.56
  10 -10   0 2648.14  121.06
  10   0 -10 2642.55  121.22
  10   0  10 2479.17  121.26
 -10   0 -10 2512.99  119.11
 -10   0  10 2694.93  119.45
   0  10 -10 2647.09  121.16
   0  10  10 2540.57  121.19
  10  10   2   -1.68    0.90
  10  10  -2    0.70    0.75
 -10  -2 -10   -0.38    0.71
 -10   2  10    0.67    0.94
 -10  10  -2   -0.28    0.84
  -2  10  10   -2.73    0.76
   2  10 -10   -0.60    0.76
   2  10  10   -1.17    0.77
  10 -10  -2    0.59    0.37
  -2  10 -10    0.43    0.70
  -2  10  10   -0.64    0.63
  -2  10  10    0.36    1.24
 -10  10   2   -1.16    0.94
 -10  -2  10   -1.16    0.97
  10 -10   2   -0.19    0.49
  10  -2 -10    1.59    0.84
 -10   2  10    0.24    1.01
  10  -2  10   -0.89    0.86
  10   2 -10   -1.24    0.78
  10   2  10   -0.64    0.81
  10  10  -2    0.66    0.87
  10  10   2   -0.42    0.79
   2  10  10   -0.50    1.10
  10  10  -4   56.74    3.26
   4  10  10   58.87    3.81
  10   4 -10   57.58    3.65
  10   4  10   51.24    3.62
  10  10  -4   58.99    3.61
  10   4  10   54.21    3.43
  10  10   4   49.88    3.31
   4 -10 -10   62.96    3.38
   4  10 -10   51.94    3.48
   4  10  10   62.50    3.70
  10  10   4   51.16    3.61
 -10  -4 -10   55.82    3.23
 -10  -4  10   56.31    3.64
 -10   4  10   51.00    3.53
  -4  10  10   58.50    3.26
 -10  10  -4   61.38    3.57
 -10  10   4   51.49    3.62
  -4  10  10   63.06    4.04
  10  -4  10   69.11    3.78
 -10   4  10   45.62    3.53
  10 -10   4   60.70    3.15
  -4  10 -10   54.38    3.35
  10  -4 -10   53.74    3.38
  10 -10  -4   56.98    2.94
  10  -6  10    3.26    1.04
  10   6 -10    0.25    0.82
  10   6  10    0.70    1.00
  10  10  -6    0.39    0.83
  10  10   6    1.05    0.91
  10  10   6    1.13    0.88
  -6  10  10    0.98    1.16
  10  -6 -10   -0.27    0.65
   6  10  10    0.00    0.91
  10 -10   6    0.50    0.69
  -6  10  10    2.37    0.89
   6  10  10    0.81    1.09
 -10  -6 -10    1.21    0.65
 -10   6  10    0.31    0.97
 -10  10   6    1.66    1.02
  -6  10 -10    0.63    0.68
   6 -10 -10    0.93    0.69
   6  10 -10    0.27    0.76
  10 -10  -6    0.68    0.51
 -10   6  10    1.20    1.05
 -10  10  -6    0.70    0.87
 -10  10   6    0.45    0.98
  10  10  -6    1.45    0.73
  10   6  10    1.21    0.94
 -10  -8 -10 1589.70   73.84
   8 -10 -10 1581.20   75.12
  -8  10 -10 1628.39   75.28
 -10   8  10 1575.70   74.63
 -10  10  -8 1677.13   74.48
 -10  10   8 1536.44   74.62
  -8  10  10 1553.55   74.69
   8  10  10 1607.14   74.46
  10   8  10 1603.45   74.32
 -10   8  10 1591.13   74.26
 -10  10   8 1591.35   74.31
  -8  10  10 1566.02   74.15
  10  -8 -10 1643.91   75.22
  10  -8  10 1636.37   75.48
  10   8 -10 1530.24   75.53
  10   8  10 1564.56   75.65
  10  10   8 1641.85   74.34
  10  10   8 1603.60   75.64
  10 -10  -8 1664.14   75.08
  10 -10   8 1654.05   75.32
   8  10 -10 1519.62   75.51
   8  10  10 1602.39   75.64
  10  10  -8 1510.70   75.50
  10  10  10    0.01    1.04
 -10  10  10    2.04    1.30
  10  10  10    1.20    1.13
  10  10 -10    1.34    1.05
 -10  10 -10   -0.71    0.96
 -10  10  10    2.19    1.22
   1   0 -11 1940.47   91.65
   0  11   1 2063.26   91.46
   0  11  -1 2048.90   91.44
   0  11  -1 1890.96   90.33
   0  11   1 1941.37   90.42
   1   0  11 1988.89   90.43
  11  -1   0 1929.86   91.53
  11   1   0 1825.38   91.52
 -11   1   0 1932.80   90.29
  -1   0 -11 1892.96   91.62
  -1   0  11 1957.53   90.41
 -11  -1   0 1927.21   90.26
 -11   1   0 1942.64   90.04
   0  11  -3    9.72    1.29
 -11   3   0    8.78    1.26
   0  11   3    9.60    0.99
 -11   3   0   10.13    0.99
   3   0  11    7.02    1.27
  11  -3   0    8.82    1.04
   0  11   3    8.30    1.33
 -11  -3   0    9.72    1.31
   0  11  -3   11.08    1.07
   3   0 -11    9.30    1.23
  -3   0  11   10.34    1.40
  11   3   0   11.13    1.30
  11  -5   0   37.54    2.34
 -11  -5   0   43.49    2.83
 -11   5   0   31.26    2.55
 -11   5   0   37.16    2.45
  11   5   0   51.10    2.88
  -5   0  11   43.26    2.85
   0  11  -5   43.69    2.72
   0  11   5   38.65    2.91
  11   5   0   38.65    2.07
   0  11  -5   43.25    2.48
   0  11   5   36.75    2.43
   5   0 -11   40.54    2.65
   5   0  11   38.99    2.78
   0  11   7   14.12    1.39
  11   7   0   14.53    1.52
   0  11  -7   16.47    1.47
  -7   0  11   14.65    1.63
 -11  -7   0   12.61    1.46
 -11   7   0   15.28    1.50
 -11   7   0   14.82    1.64
   7   0 -11   11.71    1.44
   7   0  11   14.31    1.63
  11  -7   0   13.67    1.15
   0  11   7   10.62    1.62
  11   7   0   12.22    1.12
  -7   0  11   13.08    1.38
   0  11  -7   13.25    1.48
   9   0 -11 2257.52  109.59
 -11   9   0 2372.21  108.07
   0  11  -9 2365.83  109.53
   9   0  11 2277.69  109.74
   0  11   9 2302.46  109.55
  11  -9   0 2345.56  109.21
   0  11   9 2336.64  108.34
  11   9   0 2439.70  107.75
  -9   0  11 2343.05  108.06
  -9   0  11 2322.50  107.87
  11   9   0 2232.36  109.65
   0   1 -11 1902.45   92.74
 -11   0   1 1933.71   91.38
 -11   0  -1 1939.74   91.36
   0  -1 -11 1961.15   92.77
   1  11   0 2027.46   92.58
  11   0   1 1971.48   92.70
 -11   0   1 2055.01   91.32
  -1  11   0 2061.62   92.52
  11   0  -1 1935.63   92.66
   1  11   0 1920.91   91.45
  -1  11   0 1899.55   91.47
 -11   0  -1 2016.09   91.33
  11  -2   1  299.75   14.99
 -11   2   1  310.14   14.63
  -1  11   2  308.79   15.13
  -2   1  11  302.62   15.09
 -11   2  -1  327.04   14.62
  -1  11   2  323.12   14.84
  -2  -1  11  305.49   15.05
  -1  11  -2  307.29   14.82
 -11   2   1  314.49   15.03
  11  -2  -1  316.33   15.00
  11   2  -1  298.92   15.10
  11   2   1  299.17   15.13
   2   1  11  309.96   15.34
   1  11  -2  297.17   14.97
  -1  11  -2  297.47   15.01
   1  11   2  326.72   15.15
   2  -1 -11  298.60   15.14
   2   1 -11  305.67   15.18
   2   1  11  294.80   15.02
  -2   1 -11  319.51   15.21
   1  11  -2  317.36   14.94
   1  11   2  327.81   14.95
 -11  -2  -1  290.10   14.91
 -11  -2   1  313.92   15.01
 -11   2  -1  310.28   14.99
  11   4  -1 1023.13   50.14
   4   1  11 1073.65   50.35
  11  -4  -1 1091.74   49.93
   4  -1  11 1017.51   50.29
   1  11   4 1095.33   49.97
   4  -1 -11 1061.15   50.14
  -4  -1  11 1033.58   49.48
   1  11   4 1027.42   49.56
   4   1  11 1056.10   49.47
 -11   4   1 1071.70   49.48
  11   4   1 1104.27   50.23
   1  11  -4 1065.92   49.95
  -1  11  -4 1066.16   49.49
  -1  11   4 1067.85   49.65
 -11   4   1 1066.63   49.23
  -4   1  11  975.14   49.49
 -11  -4  -1 1032.88   49.34
  -1  11   4 1072.83   49.88
  11  -4   1 1070.50   49.92
   4   1 -11 1027.42   50.13
  -1  11  -4 1101.74   49.90
 -11   4  -1 1108.06   49.23
 -11  -4   1 1031.80   49.38
 -11   4  -1 1022.26   49.43
   1  11   6   13.49    1.71
  11   6   1   16.91    1.15
  -1  11   6   14.06    1.75
  -6   1  11   18.96    1.80
  -6  -1  11   15.20    1.55
   6   1 -11   15.58    1.53
   6   1  11   15.30    1.67
  11  -6   1   13.79    1.25
  -6   1  11   19.05    1.60
 -11   6   1   16.87    1.50
   1  11  -6   15.24    1.39
  -1  11  -6   16.00    1.64
  -1  11   6   13.34    1.35
   6  -1 -11   18.38    1.61
 -11  -6   1   17.70    1.62
   6  -1  11   15.65    1.66
  11   6  -1   15.59    1.62
 -11  -6  -1   17.35    1.65
   1  11   6   16.25    1.50
  11  -6  -1   16.57    1.28
  -1  11  -6   19.01    1.43
   1  11  -6   15.80    1.56
 -11   6  -1   12.44    1.36
  11   6  -1   14.11    1.10
  11   6   1   19.60    1.71
 -11   6   1   15.45    1.64
 -11   6  -1   13.08    1.57
  11   8  -1   94.78    5.10
 -11  -8   1   82.02    4.91
  -8  -1  11   76.99    4.77
   1  11   8  104.73    5.40
   8   1 -11   82.93    4.93
  11  -8  -1   90.30    4.46
 -11   8   1   92.88    4.97
  11  -8   1   87.32    4.50
  -8   1  11   91.26    5.08
   8  -1 -11   80.18    4.84
  -8   1  11   83.49    4.84
   1  11   8  100.15    4.99
 -11   8   1   92.06    5.07
  11   8  -1   84.14    4.48
  11   8   1   84.35    4.49
 -11  -8  -1   86.23    4.82
  -8  -1  11   86.39    4.97
 -11   8  -1   91.90    4.91
  -1  11  -8   79.55    4.90
   8  -1  11   90.58    5.17
  -1  11   8   81.97    5.17
  -1  11   8   89.97    4.84
   1  11  -8   76.99    4.77
   8   1  11   92.76    5.19
  -1  11  -8   83.77    4.78
  11   8   1   86.24    5.06
  11  10  -1  107.94    5.25
  -1  11  10  100.21    5.86
   1  11  10  101.33    5.59
 -11  10  -1  104.10    5.62
  10  -1 -11   91.97    5.45
  11  10  -1  107.70    5.76
  10   1 -11   94.24    5.54
   1  11  10   91.85    5.76
 -11  10   1   96.58    5.61
  10  -1  11   97.18    5.67
  10   1  11   99.97    5.79
  11 -10  -1   94.15    4.90
 -10  -1  11  100.85    5.61
 -10   1  11   97.50    5.58
   1  11 -10  108.71    5.58
  -1  11 -10   95.42    5.45
 -10   1  11  101.93    5.57
 -10  -1 -11  102.45    5.26
  11  10   1   94.91    5.21
  -1  11  10  102.44    5.60
  11  10   1   92.48    5.65
  11 -10   1  102.08    4.98
 -10  -1  11   97.99    5.52
 -11  -1  -2  307.24   15.02
   2  11   1  314.05   15.04
   1   2  11  284.34   15.10
   2  11   1  308.58   15.12
  11   1  -2  295.71   15.12
   2  11  -1  308.70   15.06
  11  -1  -2  293.99   15.07
  -1   2  11  310.20   15.21
  -1   2 -11  286.47   15.18
 -11   1   2  291.76   15.03
   2  11  -1  318.88   15.04
  11  -1   2  318.78   15.14
  -2  11   1  324.22   14.83
 -11   1  -2  326.54   14.61
   1   2 -11  300.42   15.22
   1   2  11  313.68   15.42
  -2  11  -1  333.24   14.85
  -2  11  -1  319.53   15.16
 -11  -1  -2  314.23   14.53
  -2  11   1  317.84   15.20
   1  -2 -11  316.12   15.23
 -11  -1   2  323.91   14.57
 -11   1   2  310.39   14.68
 -11  -1   2  303.84   15.05
  11   1   2  315.47   15.19
 -11   1  -2  309.76   15.03
  11   3   2  274.86   13.47
  -2  11  -3  281.94   13.08
   2  11  -3  283.98   13.27
  -2  11   3  272.92   13.06
  -3   2  11  286.41   13.48
 -11   3  -2  250.08   13.23
 -11  -3  -2  281.59   13.25
  11  -3   2  263.47   13.23
 -11   3  -2  270.32   12.94
  -2  11   3  258.38   13.42
 -11   3   2  270.33   13.03
   3   2 -11  273.27   13.46
   2  11   3  256.72   13.33
  11   3  -2  292.16   13.49
   3   2  11  258.82   13.33
 -11  -3   2  269.47   13.29
   2  11   3  269.03   13.25
 -11   3   2  257.18   13.28
   2  11  -3  276.75   13.29
   3  -2 -11  274.56   13.42
   3   2  11  274.66   13.63
  11  -3  -2  284.37   13.26
 -11  -5   2    3.55    1.06
  -2  11  -5    6.88    0.80
 -11   5  -2    4.19    1.07
  -5   2  11    8.29    0.98
  11  -5   2    6.66    0.84
  11   5   2    8.32    1.18
 -11   5   2    4.67    0.91
   2  11   5    8.94    1.37
   5   2  11    6.10    1.12
   2  11  -5    7.91    1.14
 -11  -5  -2    7.96    1.16
   5  -2  11    3.03    1.08
  11   5  -2    7.60    0.70
   2  11  -5    6.47    0.90
   5   2 -11    5.01    0.99
  -5   2  11    8.77    1.30
  -2  11   5    5.74    1.25
   2  11   5    3.92    0.85
  11   5  -2    4.84    0.99
  11   5   2    6.86    0.65
   5   2  11    8.38    1.24
  11  -5  -2    3.55    0.71
  -2  11   5    3.40    0.76
 -11   5   2    2.31    1.00
   5  -2 -11    8.75    1.13
 -11   5  -2    7.01    0.90
  -2  11  -5    6.98    1.09
   7   2  11  488.89   24.05
 -11   7  -2  495.97   23.44
 -11  -7  -2  498.49   23.43
   2  11  -7  485.76   23.54
   2  11   7  509.57   23.82
   2  11   7  488.60   23.79
  11  -7  -2  497.02   23.46
   2  11  -7  485.92   23.75
  11   7   2  499.53   23.14
  -2  11  -7  503.97   23.66
  -7   2  11  511.60   23.74
 -11  -7   2  482.60   23.49
  -7   2  11  483.56   23.35
  -7  -2 -11  509.80   23.15
 -11   7   2  491.90   23.53
  11  -7   2  517.21   23.54
  -2  11   7  522.65   23.73
   7   2  11  460.73   23.47
  -2  11  -7  504.25   23.64
   7  -2 -11  481.01   23.82
   7  -2  11  495.31   24.03
   7   2 -11  473.37   23.87
  11   7  -2  472.56   23.91
  -2  11   7  507.30   23.90
  11   7  -2  493.35   23.11
  11   7   2  478.49   23.93
  -2  11   9  536.68   26.49
   9   2 -11  530.98   26.54
  -9   2  11  550.12   26.06
   2  11   9  540.77   26.43
  11   9  -2  547.62   26.62
   9  -2 -11  543.26   26.47
  -2  11   9  583.48   26.49
  11  -9  -2  555.31   26.00
  11  -9   2  566.52   26.08
 -11   9   2  535.63   26.22
   9  -2  11  537.48   26.62
 -11   9  -2  555.99   26.16
  -2  11  -9  558.74   26.37
  11   9  -2  561.23   25.81
  11   9   2  544.03   26.64
  -9  -2  11  520.88   26.03
  -9   2  11  561.03   26.31
   2  11  -9  540.71   26.45
  -9  -2 -11  561.70   25.83
   2  11   9  547.72   26.52
 -11  -9  -2  559.54   26.02
  11   9   2  546.14   25.83
  -3  11   0    8.56    0.82
   0   3  11    8.08    1.42
   3  11   0   14.96    1.40
   3  11   0   11.01    1.16
  11   0  -3   12.19    1.23
   0   3  11    6.99    1.33
 -11   0   3    9.16    1.32
   0   3 -11   11.64    1.25
 -11   0   3   12.42    1.06
  11   0   3    6.73    1.14
 -11   0  -3    8.23    1.20
 -11   0  -3    9.36    0.85
  -3  11   0    8.31    1.26
   2  -3 -11  264.59   13.27
  11  -2   3  265.78   13.16
  -2   3 -11  278.98   13.33
  11   2   3  251.66   13.24
 -11  -2  -3  274.02   13.12
   3  11  -2  281.27   13.16
  11   2  -3  273.50   13.26
   2   3  11  258.03   13.25
 -11   2   3  262.46   13.16
  -3  11   2  258.05   13.26
 -11   2  -3  253.80   13.09
   2   3 -11  278.18   13.33
  -3  11  -2  281.15   12.86
  -3  11   2  274.95   12.85
 -11   2  -3  263.90   12.74
   3  11   2  276.06   13.24
   3  11   2  275.47   13.16
 -11  -2   3  269.97   13.17
   2   3  11  258.34   13.43
   3  11  -2  280.27   13.17
  11  -2  -3  276.65   13.14
  -3  11  -2  248.84   13.13
 -11   2   3  286.13   12.90
  -2   3  11  258.88   13.28
  11   4  -3  216.34   10.76
   4  -3 -11  210.02   10.68
   4  -3  11  206.09   10.85
  11   4   3  204.79   10.75
  -3  11  -4  209.66   10.64
 -11  -4  -3  221.38   10.55
  11  -4   3  218.95   10.54
 -11   4  -3  208.09   10.30
  -4   3  11  212.12   10.26
 -11   4   3  215.25   10.67
   3  11   4  221.23   10.62
 -11   4  -3  209.09   10.60
   3  11  -4  209.61   10.57
  11  -4  -3  217.84   10.47
  -4   3  11  201.61   10.73
  -3  11   4  212.00   10.81
 -11  -4   3  204.50   10.60
   4   3  11  216.50   10.73
   4   3  11  214.32   10.89
  -3  11  -4  217.08   10.35
 -11   4   3  218.24   10.46
  11   4   3  218.91   10.08
   3  11  -4  207.12   10.54
   3  11   4  217.50   10.75
  -3  11   4  223.23   10.37
   4   3 -11  213.13   10.75
   6   3  11  752.24   38.34
   6   3  11  797.41   37.72
   3  11   6  757.75   37.80
   6  -3  11  784.07   38.36
   3  11  -6  833.22   37.72
  11   6   3  832.06   37.31
   6   3 -11  816.90   38.30
   6  -3 -11  798.00   38.16
  11   6   3  763.32   38.26
   3  11   6  765.57   38.12
  -3  11   6  787.77   37.97
  -6  -3 -11  802.10   37.22
  11  -6  -3  789.63   37.88
  11  -6   3  807.70   37.95
 -11   6   3  755.01   37.69
   3  11  -6  835.78   38.18
  -3  11   6  848.39   38.02
  11   6  -3  819.96   38.32
 -11   6   3  796.76   37.65
 -11  -6  -3  820.65   37.57
 -11  -6   3  797.32   37.66
  -3  11  -6  806.64   37.78
  -6   3  11  809.67   37.45
  -3  11  -6  822.23   37.95
 -11   6  -3  813.93   37.54
  -6   3  11  800.38   37.89
  11   6  -3  820.09   37.25
  11   8   3   24.17    2.09
 -11   8   3   18.95    1.92
 -11  -8  -3   21.56    1.88
  -3  11   8   19.67    1.76
   8   3 -11   16.67    1.84
 -11   8   3   16.47    1.82
  -3  11   8   21.04    2.19
   8   3  11   22.08    2.08
  -3  11  -8   23.11    1.71
  11  -8  -3   20.34    1.44
  -8   3  11   20.48    1.96
  11   8  -3   18.06    1.46
   8   3  11   20.74    1.91
   3  11   8   18.89    1.82
  -3  11  -8   22.28    2.02
  11  -8   3   20.55    1.51
 -11   8  -3   24.46    1.88
  11   8  -3   20.02    1.95
  11   8   3   21.60    1.64
  -8  -3 -11   22.90    1.57
  -8   3  11   20.67    1.80
   3  11   8   20.70    2.05
   3  11  -8   17.59    1.74
   8  -3 -11   21.47    1.84
   8  -3  11   20.16    1.94
   3  11  10  525.42   25.40
  10   3 -11  518.44   25.38
  -3  11  10  532.95   24.60
  -3  11  10  513.63   25.34
  11 -10   3  536.04   24.86
   3  11  10  498.38   25.18
  10  -3 -11  532.24   25.26
  10  -3  11  516.28   25.41
 -10   3  11  515.34   24.89
  10   3  11  518.75   25.50
  10   3  11  529.21   24.88
 -11  10  -3  531.31   25.01
   3  11 -10  528.37   25.33
  -3  11  10  508.34   25.23
  11  10  -3  518.55   25.42
  -3  11 -10  531.33   25.18
 -10  -3 -11  516.44   24.62
 -10   3  11  545.09   25.17
  11 -10  -3  528.11   24.74
  11  10   3  528.38   24.72
  11  10   3  516.13   25.44
  11  10  -3  539.65   24.67
 -11  10   3  517.47   25.14
 -10  -3  11  503.96   24.92
 -11  -1  -4 1025.34   49.33
  -4  11  -1 1127.96   49.82
  11  -1   4 1055.66   50.08
  -4  11   1 1028.03   49.56
 -11   1  -4 1029.94   49.36
   1   4 -11 1007.56   50.12
   1  -4 -11 1055.20   50.12
   4  11  -1 1051.25   49.41
 -11  -1   4 1084.93   49.09
   4  11  -1 1059.78   50.04
  -4  11   1 1088.17   49.87
 -11   1   4 1034.20   49.43
   4  11   1 1040.95   49.44
  11   1   4 1063.48   50.15
  11   1  -4  973.10   50.03
   1   4  11 1073.24   49.64
 -11   1   4 1096.18   49.20
   4  11   1 1093.64   50.08
  -1   4 -11 1063.64   50.17
  -4  11  -1 1033.07   49.51
 -11  -1   4 1062.03   49.46
   1   4  11 1075.96   50.34
  11  -1  -4 1083.01   50.05
  -1   4  11 1060.72   49.65
  11   3   4  213.57   10.70
 -11   3   4  213.15   10.59
 -11   3  -4  221.25   10.23
   4  11   3  195.96   10.53
 -11   3  -4  213.96   10.54
  -4  11   3  213.62   10.77
 -11  -3   4  202.26   10.55
   3   4 -11  213.41   10.70
  -4  11  -3  215.03   10.20
  -4  11   3  220.05   10.20
 -11  -3  -4  220.36   10.47
   3   4  11  209.60   10.81
  -4  11  -3  210.94   10.59
  -3   4  11  204.99   10.70
  11   3  -4  203.00   10.60
   3   4  11  199.58   10.63
   4  11  -3  218.67   10.56
  11  -3  -4  218.89   10.47
  11  -3   4  211.19   10.51
   4  11  -3  208.53   10.47
   4  11   3  213.07   10.57
   3  -4 -11  211.77   10.61
 -11   3   4  213.49   10.36
  -3   4 -11  215.13   10.65
  -4  11   5  124.09    6.11
  -5  -4 -11  129.87    5.84
   4  11   5  122.53    6.40
   4  11  -5  122.50    6.39
  11   5  -4  113.55    6.47
   5  -4 -11  123.72    6.39
  -4  11   5  120.74    6.64
  -4  11  -5  126.05    6.11
   5   4  11  126.99    6.56
  -5   4  11  122.37    6.13
 -11   5   4  110.39    6.41
  11  -5   4  129.78    6.29
 -11   5   4  110.75    6.28
  -5   4  11  112.71    6.54
  11   5   4  117.90    6.50
   4  11   5  121.52    6.53
 -11  -5   4  117.17    6.42
   5   4  11  125.61    6.62
  11  -5  -4  120.98    6.16
 -11  -5  -4  122.47    6.30
   5   4 -11  111.04    6.46
  11   5   4  131.86    6.01
  -4  11  -5  129.47    6.52
   4  11  -5  117.51    6.35
   5  -4  11  121.25    6.64
 -11   5  -4  134.28    6.24
  11   7   4  140.91    7.86
  11  -7  -4  153.93    7.43
 -11   7   4  152.71    7.85
   7  -4 -11  141.70    7.68
   4  11   7  149.62    7.79
  -7   4  11  142.73    7.89
   4  11   7  147.97    7.88
  11   7  -4  149.51    7.89
 -11   7  -4  159.59    7.65
  -4  11  -7  148.35    7.51
  11   7  -4  154.26    7.32
  -4  11  -7  140.63    7.78
   4  11  -7  160.15    7.77
   7   4  11  144.76    7.97
  11  -7   4  152.73    7.54
 -11   7   4  154.88    7.84
  -7  -4 -11  148.98    7.23
   7  -4  11  158.89    8.01
   7   4 -11  158.22    7.95
   7   4  11  151.36    7.79
  -4  11   7  153.25    7.57
 -11  -7   4  146.62    7.74
 -11  -7  -4  144.12    7.55
  11   7   4  158.19    7.42
  -7   4  11  139.88    7.50
   4  11  -7  139.46    7.70
  -4  11   7  150.08    8.04
   9   4 -11   24.61    2.19
   9  -4 -11   28.86    2.18
   9   4  11   27.36    2.32
   9  -4  11   26.62    2.36
  -9  -4 -11   29.41    1.88
 -11   9   4   23.08    2.30
  11   9  -4   24.81    1.85
   4  11   9   27.58    2.26
 -11  -9  -4   32.33    2.18
  -9   4  11   27.45    2.21
   9   4  11   27.56    2.27
  11   9  -4   23.80    2.15
  -4  11   9   27.43    2.57
  -4  11  -9   33.48    2.06
  11   9   4   25.32    2.24
  11   9   4   26.71    1.99
   4  11  -9   22.39    2.05
 -11   9  -4   23.65    2.08
   4  11   9   22.05    2.26
 -11   9   4   25.84    2.41
  11  -9  -4   28.75    1.70
  11  -9   4   26.44    1.85
  -9   4  11   27.22    2.34
  -4  11   9   26.60    2.11
 -11   0   5   43.92    2.84
   0   5  11   30.67    2.59
   0   5 -11   44.08    2.68
  11   0  -5   38.85    2.56
  11   0   5   34.02    2.58
   0   5  11   37.85    2.82
   5  11   0   43.66    2.62
 -11   0  -5   36.04    2.60
   5  11   0   49.83    2.75
 -11   0   5   41.17    2.41
  -5  11   0   39.09    2.73
  -2   5  11    4.68    0.69
  11  -2  -5    7.74    0.95
   5  11   2    8.18    1.06
   2   5  11    5.62    1.23
   5  11  -2    6.65    1.02
  -5  11   2    6.61    1.16
 -11   2   5    6.25    1.14
  -2   5  11    4.15    1.14
  11   2   5    2.89    0.88
   5  11   2    9.36    1.22
   2   5  11    4.74    1.10
 -11   2   5    7.28    1.03
  -2   5 -11    7.53    1.03
  11   2  -5    5.73    0.98
 -11   2  -5    4.45    0.97
 -11  -2  -5    6.45    1.02
   5  11  -2    7.20    1.00
 -11  -2   5    5.32    1.17
  11  -2   5    4.18    0.94
  -5  11  -2    6.22    1.05
   2  -5 -11    3.32    0.87
   4   5  11  128.09    6.64
   4   5  11  124.79    6.61
   5 -11  -4  134.73    5.97
   5  11   4  123.58    6.50
   5  11  -4  116.92    6.39
  -5  11   4  125.23    6.71
   4   5 -11  114.52    6.48
  -4   5  11  117.41    6.62
  11   4  -5  110.18    6.43
  11  -4  -5  121.04    6.23
 -11   4   5  122.11    6.48
  11   4   5  118.67    6.53
 -11   4  -5  135.82    6.23
   5  11   4  125.06    6.44
 -11  -4   5  114.22    6.44
  -5  11  -4  121.09    6.46
  -5  11  -4  123.92    6.03
 -11  -4  -5  120.10    6.30
  11  -4   5  124.66    6.35
   4  -5 -11  124.11    6.43
  -4   5  11  117.54    6.06
 -11   4   5  119.80    6.33
  -4   5 -11  119.09    6.44
   5  11  -4  122.91    6.34
  11   4   5  128.82    6.02
   5  11  -6   14.90    1.49
  11  -6   5   13.84    1.41
   5  11   6   17.60    1.76
  -6   5  11   18.30    1.55
   6   5 -11   16.17    1.60
   6   5  11   17.46    1.75
   5 -11  -6   17.34    1.24
   5  11  -6   16.30    1.58
   6  -5 -11   16.36    1.53
 -11   6   5   19.42    1.80
  11   6  -5   16.60    1.63
  11   6   5   18.63    1.73
  -5  11  -6   18.33    1.31
  11  -6  -5   17.68    1.32
  -6   5  11   14.31    1.72
 -11  -6   5   16.00    1.65
 -11   6   5   16.00    1.62
  -5  11  -6   18.37    1.68
   6  -5  11   15.08    1.69
   5  11   6   14.19    1.50
  -6  -5 -11   13.17    1.05
  11   6   5   16.04    1.39
 -11  -6  -5   17.05    1.58
 -11   6  -5   18.38    1.54
  -5  11   6   13.23    1.72
   6   5  11   15.31    1.72
  11   8  -5   25.86    2.20
  -8   5  11   29.75    2.56
   8   5  11   30.77    2.33
  -8   5  11   32.91    2.25
   5 -11  -8   27.93    1.91
   8   5  11   29.22    2.45
  -8  -5 -11   30.78    1.83
 -11  -8  -5   32.28    2.16
  -5  11  -8   25.96    2.24
  11  -8   5   34.17    2.07
  11  -8  -5   25.94    1.81
   8   5 -11   25.32    2.30
 -11   8  -5   33.98    2.26
 -11   8   5   29.01    2.40
  -5  11   8   25.96    2.50
  11   8   5   30.56    2.43
 -11   8   5   25.07    2.40
   8  -5  11   27.58    2.36
  11   8   5   30.63    2.12
   5  11  -8   26.49    2.25
   5  11   8   24.50    2.14
   5  11   8   29.88    2.50
  -5  11  -8   31.30    2.02
   8  -5 -11   28.53    2.13
  11   8  -5   27.11    1.89
  10  -5  11  101.33    5.51
 -11  10   5  100.20    5.62
  10   5 -11   89.44    5.44
   5  11  10   97.09    5.45
 -10  -5 -11   95.64    4.91
   5  11  10   92.77    5.48
  11  10  -5   93.17    5.48
  -5  11  10   93.55    5.68
 -11  10  -5   97.59    5.35
  11 -10   5   99.50    5.03
 -11  10   5  101.13    5.45
  -5  11  10   95.34    5.05
  10   5  11   94.76    5.55
 -10   5  11   88.53    5.48
  10  -5 -11   95.81    5.22
  10   5  11   99.01    5.30
  11 -10  -5   96.30    4.79
 -10   5  11   86.67    5.24
   5  11 -10   94.91    5.38
  11  10  -5   89.98    4.98
  11  10   5   86.83    5.41
  -5  11 -10   90.48    5.11
  11  10   5   98.45    5.14
   5 -11 -10   95.66    5.06
   1   6  11   15.52    1.80
 -11  -1   6   14.64    1.30
  11   1  -6   17.28    1.56
   6  11  -1   16.16    1.49
   6  11   1   18.51    1.63
   1   6  11   14.54    1.64
  -1   6  11   14.99    1.65
  -6  11   1   13.91    1.65
 -11  -1  -6   17.12    1.52
   6  11   1   18.75    1.62
 -11   1  -6   16.18    1.52
  -1   6  11   15.24    1.10
 -11   1   6   17.86    1.51
  -6  11  -1   12.88    1.52
  11  -1  -6   15.35    1.50
  -1   6  11   13.08    1.68
   6  11  -1   14.16    1.45
 -11   1   6   19.85    1.75
  -1   6 -11   15.74    1.50
  11  -1   6   13.69    1.47
  11   1   6   15.31    1.58
 -11  -1   6   13.84    1.61
   1   6 -11   14.41    1.50
 -11   3   6  812.04   37.51
   3   6 -11  818.23   38.05
   6  11  -3  833.44   38.00
   3   6  11  796.51   37.67
  -6  11   3  746.33   37.61
  -3   6 -11  817.78   38.00
 -11  -3  -6  802.33   37.31
  -6  11  -3  775.93   37.53
  11   3   6  754.69   38.01
  -6  11  -3  807.48   37.53
  -3   6  11  798.07   37.04
   3   6  11  771.86   38.12
 -11   3   6  846.00   37.44
   6  11   3  802.75   37.99
  11   3  -6  838.61   38.06
   6  11  -3  807.63   37.37
  11  -3   6  773.88   37.89
   3  -6 -11  773.67   37.88
 -11   3  -6  766.22   37.39
  11  -3  -6  787.44   37.81
 -11  -3   6  797.75   37.48
  -3   6  11  779.01   37.70
   6  11   3  807.18   37.47
   6  11   5   17.34    1.63
  -6  11  -5   20.04    1.27
  -5   6 -11   18.16    1.60
   5  -6 -11   14.87    1.45
  11  -5  -6   17.22    1.36
   6 -11  -5   14.29    1.10
   5   6  11   14.78    1.67
   5   6  11   12.17    1.56
   6  11  -5   18.12    1.58
  11   5   6   20.95    1.46
   6  11   5   15.67    1.64
  11   5  -6   14.50    1.56
   5   6 -11   13.65    1.53
 -11   5  -6   22.57    1.55
 -11   5   6   13.72    1.54
  -6  11  -5   18.71    1.71
  -6  11   5   11.13    1.71
  -5   6  11   16.79    1.86
  11   5   6   17.95    1.70
   6  11  -5   16.00    1.56
 -11   5   6   15.46    1.69
 -11  -5   6   15.73    1.68
 -11  -5  -6   17.22    1.57
  -5   6  11   16.86    1.48
  -6  11   7   13.83    1.81
 -11   7   6   11.08    1.48
   7   6  11   11.91    1.53
  11  -7  -6   11.89    1.11
   6 -11  -7   12.18    1.14
   6  11  -7   12.26    1.39
   6  11   7   10.70    1.54
  -6  11  -7   12.46    1.51
  -7   6  11   11.64    1.29
  -7  -6 -11   10.67    0.97
 -11   7   6   11.47    1.49
  11   7   6   12.24    1.25
   7  -6 -11   15.62    1.41
 -11   7  -6   12.99    1.37
 -11  -7  -6   15.67    1.33
  -7   6  11   12.40    1.70
   7   6  11   12.34    1.53
  11  -7   6   11.35    1.25
  11   7  -6   13.67    1.56
  11   7   6   12.14    1.49
   6  11   7    8.17    1.34
  -6  11  -7   11.64    1.11
   7  -6  11    9.44    1.46
   7   6 -11   13.31    1.54
   6  11  -7   13.47    1.47
  11  -9   6  152.43    7.75
  -6  11  -9  149.56    7.75
   9  -6 -11  146.55    7.81
   6  11   9  158.29    8.15
   9  -6  11  155.74    8.13
   9   6  11  151.34    8.23
  -9  -6 -11  139.79    7.39
 -11   9  -6  155.24    7.93
  11   9  -6  155.05    8.15
  -6  11  -9  151.27    8.03
  11   9   6  157.07    7.74
   6  11   9  157.30    8.12
   9   6  11  155.15    7.95
   9   6 -11  164.54    8.21
 -11  -9  -6  150.18    7.64
  11  -9  -6  157.81    7.56
 -11   9   6  156.89    8.18
  -9   6  11  146.03    8.12
  11   9   6  147.58    8.11
  -9   6  11  142.72    7.77
  -6  11   9  147.72    8.31
   6 -11  -9  145.83    7.62
 -11   9   6  153.71    7.99
  -6  11   9  147.94    7.71
   6  11  -9  155.51    8.08
   7  11   0   10.92    1.39
   0   7  11   13.87    1.78
   7  11   0   12.07    1.39
   0   7 -11   12.82    1.42
 -11   0  -7   15.66    1.44
 -11   0   7   13.22    1.59
   0   7  11   13.99    1.54
  -7  11   0   17.34    1.73
  11   0   7   14.22    1.50
  11   0  -7   11.39    1.38
 -11   0   7   14.47    1.38
 -11   2   7  483.18   23.15
  -7  11   2  492.73   23.46
  -2   7  11  507.51   23.59
  11  -2  -7  488.59   23.44
  -2   7 -11  489.94   23.53
  11   2   7  489.98   23.65
   7  11  -2  468.68   23.53
  -2   7  11  482.42   23.65
  -2   7  11  520.60   22.79
   7  11  -2  500.78   23.15
   2   7 -11  467.10   23.54
 -11  -2   7  471.41   23.25
  -7  11  -2  481.60   23.33
 -11  -2  -7  499.19   23.11
   7  11   2  478.76   23.18
 -11   2   7  478.05   23.26
  11   2  -7  459.08   23.51
   7  11   2  522.04   23.64
   2   7  11  465.04   23.42
  11  -2   7  491.60   23.56
 -11   2  -7  491.72   23.19
   2   7  11  490.51   23.71
 -11  -4  -7  154.36    7.59
  11  -4  -7  143.76    7.62
  -4   7  11  150.03    8.04
   7  11  -4  154.79    7.65
   7  11  -4  157.21    7.87
   4   7  11  153.50    7.98
   4   7  11  157.33    8.02
  11   4  -7  142.58    7.84
   7  11   4  141.46    7.80
 -11   4   7  143.36    7.77
   4  -7 -11  157.16    7.75
  11   4   7  156.63    7.47
  -7  11  -4  157.32    7.88
 -11   4   7  141.30    7.73
   7 -11  -4  148.11    7.22
  11  -4   7  151.78    7.78
  -4   7  11  151.40    7.40
   4   7 -11  147.41    7.87
   7  11   4  142.24    7.71
  11   4   7  153.67    7.96
  -7  11  -4  156.27    7.34
  -4   7 -11  152.48    7.78
  -7  11   4  142.11    7.94
 -11  -4   7  151.52    7.83
   6   7 -11   14.51    1.51
  -7  11  -6   10.94    1.05
   6   7  11   10.93    1.54
  11  -6  -7   12.36    1.17
  -7  11   6   12.55    1.67
  -6   7  11   13.43    1.76
  11  -6   7   12.54    1.33
  11   6  -7   12.77    1.48
   7  11  -6   13.26    1.46
 -11   6   7   13.18    1.58
   7 -11  -6   11.29    1.06
  11   6   7   11.98    1.22
   6   7  11   10.86    1.54
 -11  -6   7   11.48    1.56
   7  11  -6   14.71    1.40
  -6   7 -11   12.27    1.34
  11   6   7    8.83    1.45
 -11   6   7   12.48    1.55
  -6   7  11   12.01    1.27
 -11  -6  -7   12.66    1.28
 -11   6  -7   10.42    1.22
  -7  11  -6    9.60    1.36
  11  -8  -7  262.65   12.62
   8   7  11  274.93   12.96
  -7  11  -8  274.22   13.00
  -7  11  -8  277.08   12.71
   8   7  11  260.24   13.20
   7  11   8  255.35   13.09
  -8   7  11  261.18   12.68
  11  -8   7  248.37   12.78
  -7  11   8  243.25   13.13
 -11   8  -7  260.75   12.79
   7 -11  -8  249.27   12.55
 -11   8   7  258.91   13.03
  -7  11   8  260.90   12.70
   8  -7  11  257.94   13.07
  -8  -7 -11  244.02   12.21
  11   8  -7  254.73   13.09
   7  11  -8  263.82   13.06
   7  11   8  252.34   12.92
   8  -7 -11  266.47   12.82
  11   8   7  276.54   12.69
 -11   8   7  242.32   12.80
  11   8   7  270.01   13.18
   8   7 -11  249.18   13.04
  -8   7  11  249.48   13.11
 -11  -8  -7  261.55   12.52
  10   7  11  357.25   17.91
  11  10   7  351.85   17.84
   7  11 -10  347.25   17.72
 -10   7  11  342.43   17.68
  10  -7 -11  363.62   17.47
  -7  11 -10  368.44   17.47
  11  10  -7  342.24   17.77
 -11  10   7  360.92   17.51
  11  10   7  375.37   17.35
   7  11  10  355.41   17.82
  -7  11  10  347.37   17.86
 -11  10   7  372.92   17.81
  11 -10  -7  381.30   17.22
  -7  11  10  351.53   17.25
 -11  10  -7  359.50   17.50
  11 -10   7  364.80   17.45
 -10   7  11  351.91   17.37
   7  11  10  339.54   17.53
   7 -11 -10  360.09   17.33
  10   7  11  377.48   17.52
  10  -7  11  372.51   17.79
 -10  -7 -11  342.11   16.92
  10   7 -11  352.47   17.80
   8  11  -1   75.21    4.85
 -11   1  -8   85.04    4.81
 -11   1   8   89.39    4.83
  -8  11  -1   84.44    4.95
   1   8  11   86.27    5.17
  11   1   8   94.46    5.12
  -8  11   1   93.07    5.14
  11  -1  -8   79.69    4.83
 -11  -1   8   85.69    4.74
  -1   8 -11   84.12    4.90
   1   8  11   91.70    5.12
  -1   8  11  101.02    5.17
  -1   8  11   93.61    4.38
  11   1  -8   76.97    4.85
  11  -1   8  100.13    5.13
   8  11  -1   84.84    4.74
 -11   1   8   85.60    4.97
 -11  -1  -8   94.34    4.84
   8  11   1   89.24    4.85
 -11  -1   8   78.38    4.92
   1   8 -11   81.81    4.91
   8  11   1   79.73    4.89
  -1   8  11   99.53    5.39
  -3   8 -11   26.36    1.91
   3   8  11   24.83    2.11
   8  11   3   26.63    2.10
 -11   3   8   21.25    2.01
 -11  -3   8   19.13    1.93
   8  11  -3   18.38    1.76
  11  -3   8   24.08    1.97
   3   8 -11   19.11    1.85
 -11   3   8   22.71    1.95
   3   8  11   19.64    2.06
  -3   8  11   21.16    2.22
  -8  11   3   20.55    2.06
  11   3   8   21.63    2.07
   8  11  -3   18.72    1.89
  -3   8  11   18.04    1.54
 -11  -3  -8   18.46    1.70
  -8  11  -3   20.87    1.98
  11  -3  -8   26.57    1.87
  11   3  -8   15.28    1.81
   8  11   3   22.07    1.91
   3  -8 -11   20.02    1.77
  -8  11  -3   20.41    1.28
   5  -8 -11   21.61    1.99
  11  -5  -8   27.28    1.98
 -11   5   8   33.30    2.46
  11   5  -8   28.81    2.27
   5   8  11   26.55    2.26
  -5   8 -11   28.38    2.12
 -11   5   8   31.39    2.38
   5   8  11   28.80    2.47
   5   8 -11   25.64    2.17
  -5   8  11   28.15    2.47
   8  11   5   27.04    2.27
   8  11  -5   29.52    2.11
  -8  11   5   30.52    2.47
   8  11  -5   28.60    2.26
  -8  11  -5   25.11    2.14
   8 -11  -5   28.01    1.63
  11  -5   8   28.62    2.19
  11   5   8   30.01    2.02
  11   5   8   26.09    2.40
 -11  -5   8   26.44    2.34
  -8  11  -5   24.55    1.71
   8  11   5   25.82    2.19
  -5   8  11   29.25    1.97
 -11  -5  -8   26.00    2.02
   7   8  11  268.57   13.13
  11   7   8  267.20   12.59
  -7   8  11  242.10   13.02
 -11   7   8  249.03   12.90
  -8  11   7  258.19   12.68
   8  11  -7  247.75   12.57
   8  11   7  276.09   12.85
 -11   7   8  252.03   12.73
  -8  11  -7  252.41   12.52
 -11  -7  -8  245.02   12.38
   7  -8 -11  241.13   12.64
   8 -11  -7  260.51   12.40
   7   8  11  262.77   12.89
  -7   8  11  255.79   12.52
  -7   8 -11  277.99   12.87
  11  -7  -8  265.17   12.60
  -8  11  -7  258.00   12.85
  11  -7   8  247.66   12.76
  11   7   8  258.58   13.09
   8  11   7  262.79   13.00
   8  11  -7  262.84   12.99
  -8  11   7  252.54   13.08
  11   7  -8  244.65   12.97
   7   8 -11  258.17   12.99
 -11   9  -8  216.44   11.31
 -11  -9  -8  226.46   10.99
   8  11   9  219.51   11.43
   8  11  -9  213.90   11.55
   9  -8  11  236.14   11.60
   9   8  11  220.75   11.40
 -11   9   8  229.90   11.41
   9   8  11  217.15   11.69
  -8  11   9  228.94   11.27
  11   9   8  230.10   11.27
   8  11   9  243.19   11.74
  -8  11  -9  225.22   11.21
  -9   8  11  236.68   11.77
  11  -9  -8  228.04   11.10
  -8  11   9  220.69   11.72
  11   9  -8  215.30   11.61
   9   8 -11  218.50   11.62
  -9   8  11  219.09   11.22
   8 -11  -9  221.56   11.07
 -11   9   8  230.31   11.68
  -8  11  -9  236.97   11.54
   9  -8 -11  228.89   11.28
  11   9   8  225.85   11.70
  11  -9   8  231.66   11.35
  -9  11   0 2366.13  108.20
  11   0   9 2276.93  109.70
 -11   0  -9 2305.14  107.82
 -11   0   9 2252.20  107.94
   9  11   0 2394.80  107.91
   9  11   0 2333.14  109.70
  11   0  -9 2250.42  109.57
   0   9 -11 2350.79  109.62
   0   9  11 2280.12  108.30
   0   9  11 2394.13  109.77
 -11   0   9 2397.12  107.99
  -9  11   2  559.12   25.97
  11  -2  -9  544.77   26.00
  11   2   9  541.07   26.21
  -9  11  -2  543.73   25.50
   2   9  11  492.81   25.88
   2   9  11  536.08   26.16
  -2   9  11  543.68   26.14
 -11   2   9  569.92   25.78
 -11   2   9  544.04   25.73
  -2   9 -11  552.55   26.03
 -11  -2   9  515.78   25.69
  11   2  -9  541.71   26.10
 -11  -2  -9  531.16   25.48
   9  11   2  552.64   25.61
  -9  11  -2  525.51   25.78
   9  11  -2  558.56   25.56
   2   9 -11  528.56   26.06
  11  -2   9  548.40   26.15
   9  11   2  509.60   26.09
  -2   9  11  531.70   26.03
   9  11  -2  550.83   26.16
  -2   9  11  553.09   25.25
  -4   9  11   28.16    1.92
 -11  -4  -9   26.89    2.04
 -11   4   9   29.18    2.35
   9  11  -4   24.56    1.99
  -9  11   4   28.44    2.51
   4   9  11   27.73    2.54
  -9  11  -4   27.11    2.27
   4   9 -11   20.50    2.12
   4   9  11   26.11    2.28
  -9  11  -4   27.10    1.66
 -11  -4   9   21.82    2.16
   9  11   4   26.77    2.17
   4  -9 -11   28.67    2.04
   9  11   4   24.26    2.20
  11   4   9   31.43    2.48
  -4   9  11   27.54    2.49
   9 -11  -4   22.90    1.48
  11  -4   9   24.08    2.18
  11   4  -9   23.77    2.24
  -4   9 -11   28.09    2.08
   9  11  -4   26.24    2.24
  11  -4  -9   27.48    2.02
  11   4   9   30.18    2.07
 -11   4   9   28.69    2.30
  11   6   9  158.22    8.30
   9  11  -6  150.28    8.16
   6   9  11  150.34    8.15
  -6   9  11  162.50    8.45
 -11   6   9  142.48    7.96
  -9  11  -6  162.38    7.68
  11   6  -9  149.05    8.19
  -6   9  11  159.30    7.76
  -9  11  -6  164.71    8.16
   6   9  11  145.59    8.18
   6   9 -11  148.10    8.13
  11  -6  -9  157.57    7.86
  11  -6   9  153.86    8.08
  -6   9 -11  149.33    7.93
   9  11   6  160.52    8.26
   9  11   6  146.71    7.94
   9  11  -6  143.40    7.76
  -9  11   6  142.78    8.29
 -11  -6  -9  160.29    7.70
   9 -11  -6  149.87    7.51
  11   6   9  161.95    7.88
   6  -9 -11  167.23    7.92
  -9  11   6  146.49    7.95
 -11   6   9  156.28    8.19
  -8   9 -11  228.71   11.47
 -11  -8  -9  229.14   11.08
   8   9  11  239.20   11.90
  -8   9  11  231.29   11.33
   9  11   8  231.45   11.77
  11  -8  -9  229.05   11.30
  11  -8   9  236.36   11.58
   8   9 -11  204.82   11.62
   9  11   8  218.69   11.45
  -9  11  -8  228.42   11.57
   8  -9 -11  227.47   11.36
  11   8   9  227.48   11.81
   8   9  11  235.44   11.66
  -8   9  11  221.17   11.81
 -11   8   9  229.52   11.51
  -9  11   8  236.56   11.47
  11   8   9  236.93   11.40
  -9  11  -8  230.90   11.29
 -11   8   9  233.92   11.76
   9  11  -8  210.57   11.67
  -9  11   8  226.53   11.84
   9 -11  -8  229.40   11.15
  10  -9  11   33.09    2.53
 -11  10  -9   25.45    2.32
  -9  11 -10   24.71    2.39
  11  10  -9   34.02    2.60
 -11  10   9   34.80    2.70
  -9  11  10   25.21    2.63
   9  11  10   29.73    2.64
  11  10   9   26.17    2.35
   9  11 -10   30.10    2.49
  -9  11  10   25.73    2.39
  10   9  11   28.08    2.50
 -10   9  11   21.06    2.55
 -10   9  11   25.72    2.43
   9 -11 -10   26.04    2.03
  11 -10  -9   26.96    2.01
  -9  11 -10   24.06    2.11
  10   9 -11   28.43    2.46
   9  11  10   29.12    2.56
  11 -10   9   28.91    2.33
  10  -9 -11   24.04    2.10
  11  10   9   27.98    2.62
 -11  10   9   30.32    2.77
  10   9  11   25.04    2.48
  10  11  -1  103.33    5.34
   1  10  11  103.42    5.96
  10  11  -1  103.32    5.72
   1  10 -11  104.77    5.61
   1  10  11  104.26    5.71
  11   1 -10  103.83    5.65
 -11  -1 -10   92.46    5.30
  10  11   1   97.11    5.35
 -10  11   1   99.58    5.73
 -11  -1  10   97.32    5.60
  11  -1 -10   94.06    5.50
  10  11   1   93.43    5.67
 -11  -1  10  107.42    5.52
 -11   1  10   92.97    5.49
 -10  11  -1   96.32    5.63
  -1  10  11  103.90    5.69
 -11   1  10   95.26    5.55
  -1  10  11   94.89    5.00
 -11   1 -10  105.90    5.45
  -1  10 -11  102.63    5.54
  11  -1  10  103.38    5.72
  11   1  10   98.83    5.75
  -1  10  11   98.07    5.88
 -11  -3  10  521.37   24.97
 -11   3  10  506.80   24.91
   3  10  11  544.75   25.47
 -11  -3 -10  515.91   24.67
  10  11   3  514.88   25.38
  10  11  -3  490.78   25.32
   3  10 -11  532.40   25.36
  10  11   3  528.18   24.80
  11  -3  10  505.32   25.34
   3  10  11  530.47   25.26
  11   3  10  526.62   25.50
 -10  11   3  532.44   25.21
  -3  10 -11  536.79   25.22
 -11   3  10  528.75   25.03
  10  11  -3  520.53   24.72
  -3  10  11  511.40   25.31
  -3  10  11  532.40   24.54
  11   3 -10  501.90   25.34
  -3  10  11  517.91   25.33
 -10  11  -3  537.47   25.06
  11  -3 -10  535.59   25.22
  10 -11  -5   95.93    4.78
  11  -5  10   94.94    5.45
 -11   5  10   86.66    5.43
  11  -5 -10  100.23    5.28
 -11  -5 -10   93.43    5.03
   5  10  11   94.80    5.54
  11   5  10   97.27    5.64
 -10  11   5   98.66    5.47
  10  11   5   93.26    5.48
  11   5 -10   90.40    5.44
  10  11  -5   94.71    5.46
  -5  10  11  102.06    5.10
 -10  11  -5   96.68    5.46
 -10  11   5   89.75    5.61
  -5  10  11  103.88    5.85
   5  10  11   92.58    5.53
 -11   5  10   88.59    5.32
  10  11   5   95.36    5.26
   5 -10 -11  110.26    5.27
   5  10 -11   98.49    5.50
 -11  -5  10   91.32    5.43
  -5  10 -11   96.09    5.26
  10  11  -5   91.56    5.08
  11   5  10  100.18    5.24
 -11   7  10  361.65   17.59
   7 -10 -11  370.29   17.57
  11  -7 -10  381.11   17.64
   7  10  11  360.13   18.04
   7  10 -11  345.37   17.91
  11   7 -10  382.07   18.06
  -7  10  11  373.82   18.07
  -7  10 -11  369.15   17.69
 -10  11   7  339.40   17.55
  10  11  -7  358.35   17.39
  10 -11  -7  354.05   17.30
  10  11  -7  348.54   17.92
  10  11   7  366.79   18.04
  11  -7  10  346.72   17.78
  -7  10  11  365.31   17.38
   7  10  11  356.32   17.76
 -10  11  -7  374.10   17.47
  10  11   7  375.29   17.58
  11   7  10  373.74   17.55
 -11   7  10  351.57   17.82
 -11  -7 -10  351.96   17.17
 -10  11  -7  368.84   17.72
 -10  11   7  342.35   17.91
 -10  11   9   25.91    2.69
  -9  10  11   32.02    2.90
   9  10  11   25.73    2.53
  -9  10  11   30.95    2.50
  10 -11  -9   28.66    2.05
 -11   9  10   26.90    2.56
  11   9 -10   28.41    2.51
   9  10  11   30.00    2.65
 -11   9  10   29.57    2.81
  10  11  -9   30.65    2.57
 -10  11   9   30.93    2.51
 -10  11  -9   33.31    2.73
  10  11   9   26.81    2.47
  11   9  10   30.19    2.58
  11   9  10   30.98    2.77
  10  11   9   26.56    2.62
  11  -9 -10   27.58    2.16
 -11  -9 -10   29.18    2.06
   9  10 -11   30.06    2.53
 -10  11  -9   29.42    2.20
  -9  10 -11   22.64    2.21
  11  -9  10   31.85    2.43
   9 -10 -11   31.96    2.23
 -11   0  11    3.79    1.20
 -11   0  11    2.55    1.31
 -11  11   0    1.18    1.08
 -11   0 -11    1.70    0.94
   0  11 -11    3.45    1.03
   0  11  11    1.45    1.05
  11   0 -11    2.07    1.00
  11   0  11    1.33    1.09
  11  11   0    1.60    1.12
  11  11   0    1.35    0.87
   0  11  11    2.84    1.38
   2  11 -11  436.99   21.57
  -2  11  11  449.32   21.64
  -2  11 -11  457.06   21.53
 -11   2  11  435.48   21.39
 -11  11  -2  439.23   21.38
 -11  11   2  424.13   21.46
 -11  -2 -11  431.58   21.02
 -11  -2  11  454.25   21.33
 -11   2  11  435.57   21.27
  -2  11  11  453.11   20.86
  11  -2 -11  452.84   21.59
  11  -2  11  428.64   21.70
  11   2 -11  450.56   21.68
   2  11  11  461.47   21.74
  11 -11   2  449.87   21.03
  11  11   2  441.04   21.73
  11  11  -2  430.17   21.67
  11  11   2  449.95   21.08
  -2  11  11  423.12   21.67
   2  11  11  443.39   21.65
  11  11  -2  474.26   21.09
  11   2  11  418.84   21.72
  11  -4  11    0.38    0.99
  11  -4 -11    1.07    0.82
  -4  11 -11    1.38    0.86
  11   4 -11    0.70    0.87
   4  11 -11    0.59    0.85
   4  11  11    1.54    0.98
  11 -11  -4    2.39    0.52
  11 -11   4    0.72    0.65
 -11  -4 -11    0.44    0.77
 -11  -4  11   -0.01    1.15
 -11   4  11    2.03    1.20
 -11  11   4    1.30    1.09
  -4  11  11    0.17    0.84
  11   4  11    1.89    1.10
  11  11  -4    1.16    1.07
  11  11   4    0.45    1.00
  11  11   4   -0.03    0.86
  11   4  11    2.63    1.02
  11  11  -4    1.52    0.77
   4 -11 -11    4.40    1.02
 -11   4  11   -0.25    1.01
 -11  11  -4    1.34    1.02
 -11  11   4    0.70    1.18
  -4  11  11    1.07    1.14
   4  11  11    0.19    1.16
  11  -6 -11  252.76   12.09
  11  -6  11  231.16   12.26
  -6  11  11  247.06   11.85
 -11   6  11  236.87   12.31
 -11  -6 -11  230.82   11.64
 -11   6  11  235.77   12.04
 -11  11   6  234.71   12.14
   6  11  11  251.25   12.36
  11   6  11  241.20   12.04
  11  11  -6  246.14   11.84
  11  11   6  253.19   11.99
  11 -11  -6  239.37   11.64
  11 -11   6  251.48   11.91
  -6  11  11  228.18   12.45
  -6  11 -11  242.18   12.05
  11   6 -11  250.77   12.41
  11   6  11  236.91   12.44
  11  11  -6  242.75   12.38
  11  11   6  232.43   12.35
 -11  11   6  230.94   12.36
   6 -11 -11  242.91   11.95
   6  11 -11  251.40   12.37
   6  11  11  233.64   12.35
 -11  11  -6  243.24   12.17
  11  11   8   -1.03    0.88
  -8  11 -11   -0.71    0.77
 -11  11   8   -0.82    1.13
   8 -11 -11   -0.16    0.76
   8  11 -11    0.08    0.96
   8  11  11    1.48    1.09
  11 -11  -8   -0.01    0.59
   8  11  11    1.03    1.16
 -11  -8 -11   -0.66    0.69
 -11   8  11   -1.00    1.10
 -11  11   8    0.46    1.22
  -8  11  11    0.92    1.27
  11   8 -11    1.39    0.95
  11   8  11    0.73    1.02
  11  11  -8   -1.34    0.91
 -11   8  11    0.49    1.21
 -11  11  -8   -0.01    0.86
  11  -8 -11    1.11    0.78
  11  -8  11   -0.13    0.95
  -8  11  11    1.26    1.01
  11   8  11    1.08    1.17
  11  11   8   -0.09    0.99
  11  11 -10  639.42   32.14
 -11  11 -10  678.36   31.69
  10  11 -11  668.88   32.19
  11 -10  11  680.72   32.00
  11  10 -11  654.23   32.16
  11  10  11  641.21   32.21
 -11  11 -10  649.76   31.70
 -10  11 -11  683.56   31.80
  10 -11 -11  666.43   31.61
 -11  10  11  649.58   31.93
 -11  10  11  662.75   31.49
 -11  11  10  662.13   31.52
 -10  11  11  646.69   31.42
  10  11  11  654.90   32.23
  11 -11 -10  676.17   31.57
  11 -10 -11  667.30   31.65
  11  11  10  656.77   31.51
  10  11  11  653.55   31.59
  11  10  11  681.65   31.61
 -10  11  11  658.09   32.01
 -11  11  10  650.86   31.96
 -10  11 -11  688.98   31.72
   0  12   0 1115.66   53.24
 -12   0   0 1165.07   52.84
   0   0  12 1158.40   53.28
 -12   0   0 1126.74   53.15
  12   0   0 1071.97   53.78
   0   0 -12 1125.80   53.93
   0  12   0 1197.55   53.66
 -12  -2   0  103.42    5.66
   2   0 -12   98.40    5.67
   2   0  12  105.40    5.89
  12  -2   0  105.87    5.53
 -12   2   0  102.70    5.21
  -2   0  12  101.44    5.72
   0  12  -2   99.36    5.64
 -12   2   0  100.76    5.67
   0  12  -2  103.79    5.35
   0  12   2  112.30    5.37
  12   2   0  106.36    5.69
   2   0  12  109.08    5.80
   0  12   2  103.88    5.82
   4   0  12  150.30    8.27
   4   0 -12  151.51    8.06
   0  12   4  154.75    7.79
   0  12  -4  161.57    8.07
 -12  -4   0  158.78    8.02
  -4   0  12  152.28    8.09
   0  12   4  157.70    8.25
   0  12  -4  163.99    7.81
  12   4   0  156.27    8.13
 -12   4   0  150.49    8.03
 -12   4   0  149.69    7.68
  12  -4   0  159.60    7.85
   0  12   6 2337.16  107.20
  12   6   0 2323.31  105.54
   0  12  -6 2361.83  107.19
   6   0 -12 2314.67  107.40
 -12   6   0 2321.68  105.67
 -12  -6   0 2279.48  105.69
 -12   6   0 2246.78  105.79
   0  12  -6 2278.10  105.84
  12  -6   0 2253.07  107.03
  12   6   0 2142.34  107.34
  -6   0  12 2283.50  105.89
  -6   0  12 2271.28  105.50
   0  12   6 2272.44  106.05
   6   0  12 2220.63  107.52
  12   8   0  447.96   20.28
   8   0  12  419.15   21.20
  12  -8   0  437.07   20.55
 -12  -8   0  422.46   20.65
  12   8   0  426.20   21.10
  -8   0  12  437.58   20.60
   0  12  -8  438.84   20.84
  -8   0  12  435.69   20.85
   8   0 -12  436.13   21.04
   0  12   8  400.71   20.97
   0  12  -8  432.96   20.85
   0  12   8  442.16   20.91
 -12   8   0  441.87   20.72
 -12   8   0  417.28   20.81
  10   0  12    1.69    1.12
 -10   0  12    4.66    1.25
   0  12  10    0.99    1.27
  12  10   0    1.28    0.99
 -12  10   0    1.17    1.06
   0  12  10    1.68    1.04
 -10   0  12    1.79    1.12
  12  10   0    2.58    0.83
  12 -10   0    0.56    0.55
  10   0 -12    1.26    0.95
   0  12 -10    0.16    0.77
   1  12  -1    2.54    0.68
  -1  -1 -12   -0.02    0.77
  12   1   1    1.95    0.86
  -1   1 -12    0.68    0.69
 -12  -1   1   -0.68    0.84
 -12   1  -1    1.06    0.46
 -12   1   1    0.94    0.52
  -1   1  12    1.56    1.04
  -1  12  -1    5.13    1.10
   1   1 -12    0.35    0.76
  -1  12  -1    1.22    0.59
  -1  12   1    3.69    1.04
   1  12  -1    1.17    0.92
   1  12   1    1.80    0.94
 -12   1  -1    3.16    1.03
  12   1  -1    0.08    0.76
 -12  -1  -1    0.88    0.90
  12  -1  -1    1.66    0.79
   1  -1 -12    0.94    0.81
   1   1  12    1.23    0.96
   1  12   1   -0.15    0.57
  12  -1   1    0.95    0.76
 -12   1   1    1.28    0.95
  -1  12   1    2.89    0.62
   3  -1  12 1465.45   72.33
  -1  12   3 1485.62   71.30
 -12   3  -1 1571.25   70.83
  12   3  -1 1443.08   72.11
  -1  12   3 1522.03   71.84
   1  12  -3 1559.49   71.95
  12  -3  -1 1576.33   72.00
 -12  -3  -1 1545.46   71.10
  -1  12  -3 1573.55   71.23
   1  12  -3 1477.99   71.12
 -12   3   1 1459.10   71.10
   1  12   3 1564.51   71.96
 -12  -3   1 1524.92   71.11
  -1  12  -3 1609.27   71.89
   3   1 -12 1479.89   72.16
   3   1  12 1544.68   71.23
  -3   1  12 1472.90   71.21
 -12   3  -1 1516.28   71.14
  -3  -1  12 1503.92   71.20
   1  12   3 1537.49   71.30
  12  -3   1 1536.27   71.99
  12   3   1 1601.32   72.25
   3   1  12 1498.03   72.37
 -12   3   1 1534.81   70.84
   3  -1 -12 1577.16   72.22
   5   1  12  160.68    8.26
   1  12  -5  144.80    7.75
  -5  -1  12  162.29    8.10
 -12   5  -1  164.07    7.73
  -1  12   5  154.16    7.71
  12  -5  -1  168.09    7.74
 -12   5   1  146.87    7.71
  12   5  -1  141.52    7.98
 -12  -5  -1  146.14    7.86
  -1  12  -5  161.56    7.74
 -12   5  -1  162.89    8.04
   5   1 -12  142.00    7.99
  -5   1  12  151.93    8.05
   1  12   5  162.81    8.20
   1  12   5  158.06    7.82
  -5   1  12  148.16    7.65
   5  -1 -12  161.07    8.06
   5  -1  12  149.08    8.21
  -1  12  -5  158.50    8.01
   5   1  12  159.37    8.02
  -1  12   5  146.21    8.12
 -12   5   1  143.97    7.98
   1  12  -5  138.10    7.87
 -12  -5   1  158.59    7.95
  12  -5   1  149.93    7.69
  12   5   1  159.56    8.09
 -12   7  -1  110.78    6.33
 -12   7   1  114.00    6.36
 -12  -7  -1  118.93    6.21
 -12  -7   1  124.73    6.31
  -1  12   7  116.84    6.62
   1  12   7  114.01    6.50
  -7  -1  12  123.55    6.39
   7  -1 -12  115.34    6.32
   7   1  12  107.27    6.44
   1  12  -7  126.61    6.21
  12   7   1  112.16    5.73
  -1  12  -7  116.86    6.10
   7   1 -12  125.45    6.44
  12  -7   1  115.51    5.93
  12   7  -1  126.16    5.77
  12   7   1  104.56    6.33
 -12   7  -1  114.12    6.13
   1  12  -7  124.58    6.36
  -1  12  -7  106.99    6.33
  12   7  -1  131.67    6.55
 -12   7   1  110.94    6.16
  -7   1  12  106.87    6.33
  -1  12   7  122.79    6.16
   7  -1  12  111.97    6.48
   1  12   7  115.58    6.17
  12  -7  -1  123.85    5.94
  -7   1  12  114.72    6.08
  -9  -1  12  148.57    7.54
   1  12   9  118.18    7.59
  -9  -1  12  144.75    7.42
  -9   1  12  154.28    7.68
  -9   1  12  159.73    7.48
  -1  12  -9  150.64    7.39
 -12  -9  -1  156.59    7.43
  12  -9  -1  129.65    6.94
  12   9   1  143.40    7.02
  -1  12   9  126.26    7.35
  -1  12   9  131.44    7.74
  12   9   1  144.90    7.64
   9   1  12  131.45    7.64
  -1  12  -9  145.59    7.56
   1  12  -9  146.95    7.44
 -12   9  -1  131.27    7.38
 -12   9   1  135.02    7.45
  12   9  -1  156.83    7.07
   9   1 -12  151.82    7.64
   9  -1  12  134.51    7.68
  12  -9   1  145.96    7.02
  12   9  -1  131.62    7.58
   9  -1 -12  147.51    7.56
   1  12   9  125.47    7.40
  -1  12  11  708.52   34.81
   1  12  11  767.57   34.92
  11  -1  12  709.54   34.97
  11  -1 -12  737.27   34.85
 -12  11   1  734.48   34.51
  12  11   1  729.49   34.99
 -11  -1  12  694.83   34.26
  12  11  -1  696.10   34.92
 -11  -1 -12  708.06   34.03
  -1  12 -11  750.85   34.76
 -11   1  12  723.97   34.43
  -1  12  11  675.42   34.67
   1  12  11  710.91   34.67
  11   1 -12  721.61   34.88
 -11  -1  12  740.28   34.36
  12  11   1  732.34   34.04
  12  11  -1  726.95   34.02
  12 -11  -1  781.35   34.24
 -11   1  12  733.77   34.31
  12 -11   1  745.32   34.25
  11   1  12  721.32   35.04
 -12  11  -1  727.27   34.44
   1  12 -11  697.65   34.74
   2  12   0  103.83    5.70
  -2  12   0  110.84    5.26
  12   0  -2  103.01    5.62
   0   2  12   99.16    5.78
   2  12   0  115.18    5.53
 -12   0  -2  108.23    5.09
 -12   0  -2   98.78    5.65
 -12   0   2  104.90    5.73
   0   2 -12  100.10    5.68
 -12   0   2  108.74    5.17
  12   0   2  103.41    5.64
  -2  12   0   97.75    5.78
   0  -2 -12  106.32    5.74
 -12   2   2  871.87   40.57
   2  12  -2  810.87   40.86
   2  12   2  885.00   41.03
   2   2 -12  829.62   41.48
  12   2   2  872.16   41.47
  -2  12   2  863.60   41.08
   2  12   2  926.58   41.33
  -2  12   2  854.71   41.07
  12  -2   2  832.75   41.31
  12   2  -2  832.18   41.42
   2   2  12  908.55   41.74
   2   2  12  871.85   41.02
 -12  -2   2  859.08   40.91
 -12  -2  -2  843.07   40.84
  -2   2  12  837.49   41.04
 -12   2  -2  923.37   40.54
   2  12  -2  861.08   41.27
 -12   2  -2  879.36   40.91
  -2  12  -2  891.98   41.02
  12  -2  -2  904.87   41.34
  -2   2 -12  878.91   41.51
  -2  12  -2  918.43   41.12
   2  -2 -12  898.04   41.52
 -12   2   2  844.60   40.91
   2  12  -4  689.09   32.89
  -2  12  -4  679.01   32.93
   4   2 -12  683.76   33.37
 -12   4  -2  687.19   32.93
   4   2  12  702.15   33.58
  -2  12   4  706.20   33.01
   2  12  -4  711.22   33.17
   2  12   4  709.81   33.08
 -12  -4  -2  681.53   32.82
   4  -2  12  689.36   33.55
  12  -4  -2  727.00   33.13
  12  -4   2  699.90   33.13
  -4   2  12  667.81   32.50
  -4   2  12  674.26   33.05
  12   4   2  687.12   33.39
  -2  12   4  716.58   33.19
  -2  12  -4  707.97   33.00
   4  -2 -12  669.60   33.30
  12   4  -2  687.38   33.37
 -12   4   2  704.96   32.68
 -12  -4   2  716.13   32.93
   2  12   4  741.03   33.21
   4   2  12  646.99   32.90
 -12   4  -2  741.18   32.64
 -12   4   2  688.40   32.94
 -12  -6   2  469.77   22.66
  12   6   2  485.16   23.11
  -2  12  -6  467.75   22.75
  12  -6   2  482.81   22.68
  -6   2  12  478.15   22.85
  -6   2  12  473.74   22.41
 -12   6   2  458.92   22.73
   6   2  12  476.75   23.20
  12   6  -2  437.50   22.98
   6  -2  12  472.31   23.18
 -12   6  -2  482.22   22.50
 -12   6   2  457.77   22.54
 -12  -6  -2  488.24   22.62
   2  12   6  477.27   22.93
   6   2  12  439.16   22.63
  12   6  -2  495.85   22.16
  12   6   2  508.13   22.19
  -2  12   6  477.60   22.72
   2  12  -6  474.97   22.71
   2  12   6  484.34   22.87
   6   2 -12  476.27   23.04
   6  -2 -12  448.66   22.90
  12  -6  -2  476.29   22.63
   2  12  -6  483.68   22.85
  -2  12  -6  482.65   22.70
  12   8  -2  156.70    8.26
   2  12  -8  151.67    8.08
  -8  -2 -12  151.28    7.64
  -8   2  12  148.66    7.87
 -12   8  -2  162.13    8.04
   8   2 -12  157.30    8.24
  -2  12   8  154.26    8.42
 -12   8   2  161.69    8.14
   8  -2  12  156.52    8.35
 -12   8   2  149.48    8.17
  -2  12   8  151.00    7.97
   2  12  -8  155.35    8.06
   2  12   8  161.77    8.13
   8  -2 -12  158.46    8.13
   8   2  12  149.45    8.31
 -12  -8  -2  144.02    7.92
  12  -8  -2  163.91    7.71
  -8   2  12  152.12    8.23
  12   8  -2  168.08    7.65
  12   8   2  158.54    7.64
 -12  -8   2  158.78    8.09
   2  12   8  156.64    8.40
  12  -8   2  153.47    7.74
  -2  12  -8  168.33    7.99
  -2  12  -8  156.41    8.17
  12   8   2  147.96    8.22
   2  12  10  295.08   14.56
  -2  12  10  287.67   14.35
   2  12 -10  285.25   14.35
  10  -2  12  291.30   14.59
  10  -2 -12  276.48   14.32
  12  10  -2  268.29   14.44
   2  12  10  296.73   14.45
  -2  12 -10  293.62   14.26
 -10  -2  12  277.57   14.14
 -12  10   2  296.58   14.38
  10   2 -12  272.54   14.41
  10   2  12  291.08   14.62
  12 -10  -2  308.78   13.82
  12 -10   2  297.71   13.90
  12  10   2  287.05   14.53
  -2  12  10  276.05   14.58
 -12  10  -2  296.56   14.28
  12  10   2  298.80   13.90
  12  10  -2  281.22   13.83
 -10   2  12  291.09   14.17
 -10  -2 -12  282.37   13.86
 -10   2  12  291.69   14.36
 -12  -1   3 1637.95   71.66
  12  -1  -3 1568.52   72.94
   3  12  -1 1566.05   72.90
  -3  12   1 1597.90   72.69
   1   3  12 1523.85   73.24
 -12   1  -3 1604.61   71.62
 -12   1   3 1545.23   72.03
  12  -1   3 1502.51   72.94
 -12   1   3 1609.58   71.72
   1   3  12 1449.12   72.09
   3  12  -1 1489.70   71.97
   3  12   1 1634.07   72.14
   1   3 -12 1514.84   73.06
 -12   1  -3 1501.84   71.93
  12   1   3 1544.02   73.02
  -3  12   1 1485.31   72.12
   3  12   1 1623.00   72.95
  -3  12  -1 1631.67   72.70
  12   1  -3 1518.26   72.98
   1  -3 -12 1553.91   73.06
 -12  -1   3 1539.89   72.01
  -1   3  12 1528.88   72.17
 -12  -1  -3 1458.18   71.87
  -1   3 -12 1534.58   73.06
  -3  12  -1 1489.48   72.06
  12   3  -3    1.09    0.83
  -3  12  -3    0.90    0.86
  -3   3  12    2.55    1.02
   3   3 -12    0.89    0.82
 -12  -3  -3   -0.80    0.80
  12  -3   3    0.86    0.68
 -12  -3   3    0.56    0.93
  12  -3  -3    1.09    0.66
 -12   3   3    2.43    1.05
   3  12  -3    0.86    0.64
 -12   3  -3   -0.04    0.54
   3  12   3    0.88    0.96
  -3  12   3    0.54    0.46
 -12   3   3   -0.43    0.58
  12   3   3    0.51    0.87
  -3  12  -3    1.32    0.45
   3  12  -3    1.65    0.78
   3   3  12    1.13    0.84
   3   3  12    2.27    1.08
  -3   3 -12    0.25    0.70
 -12   3  -3    1.20    0.81
  -3  12   3    0.22    0.93
   3  -3 -12    0.40    0.79
  -3   3  12    1.39    0.64
   3  12   3    0.23    0.66
 -12   5  -3  315.65   14.21
   3  12   5  305.24   14.65
 -12  -5   3  261.39   14.36
  12   5   3  318.24   13.90
  12  -5   3  299.84   14.36
  -5   3  12  290.97   14.09
 -12   5  -3  294.09   14.48
   3  12  -5  277.30   14.37
  -3  12   5  308.49   14.76
 -12   5   3  289.51   14.29
  -3  12  -5  300.68   14.25
  -3  12   5  319.14   14.28
   3  12  -5  284.38   14.45
   3  12   5  310.72   14.52
 -12  -5  -3  315.62   14.40
  -5   3  12  287.22   14.61
 -12   5   3  289.00   14.48
   5  -3  12  295.34   14.82
  12  -5  -3  293.81   14.30
   5  -3 -12  296.56   14.57
  12   5  -3  263.24   14.56
  12   5   3  306.29   14.73
   5   3  12  298.50   14.52
   5   3 -12  262.34   14.55
  12   5  -3  273.94   13.83
  -3  12  -5  290.20   14.48
   5   3  12  318.80   14.89
 -12   7   3   89.85    5.34
  12   7  -3  102.77    5.56
  12  -7   3  100.39    5.14
 -12  -7   3   96.41    5.43
 -12   7   3   93.92    5.51
   3  12  -7  100.50    5.38
   3  12   7   91.51    5.34
   7   3  12   96.27    5.62
  12  -7  -3   95.11    5.05
   3  12  -7  106.27    5.47
  -3  12  -7  100.28    5.56
  12   7   3   96.14    4.97
  12   7   3   93.39    5.51
  -3  12   7   97.01    5.77
   3  12   7   89.37    5.59
   7  -3 -12  102.43    5.45
   7  -3  12   91.61    5.57
 -12   7  -3   97.27    5.28
  -7   3  12   97.73    5.65
 -12  -7  -3  107.42    5.36
  12   7  -3  104.79    4.93
  -7  -3 -12  103.96    4.94
  -3  12   7   99.67    5.22
   7   3  12   92.06    5.42
  -7   3  12  104.02    5.25
  -3  12  -7   97.68    5.16
   7   3 -12  104.35    5.58
  -3  12   9  417.75   20.58
  -3  12  -9  448.55   20.63
 -12   9  -3  436.41   20.44
  -3  12  -9  430.45   20.52
 -12   9   3  399.85   20.51
  -3  12   9  410.71   20.83
   9  -3  12  426.37   20.92
 -12  -9  -3  422.11   20.28
  12   9  -3  388.86   20.76
  -9  -3 -12  405.59   20.02
   3  12   9  438.83   20.77
   9   3 -12  422.91   20.82
  -9   3  12  422.22   20.65
   3  12   9  445.04   20.82
  12  -9  -3  452.94   20.24
  12  -9   3  432.59   20.32
  -9   3  12  419.59   20.32
  12   9   3  438.84   20.11
   9  -3 -12  420.19   20.65
  12   9   3  436.83   20.91
 -12   9   3  410.32   20.52
   9   3  12  427.24   20.96
  12   9  -3  423.23   20.04
   3  12  -9  415.27   20.68
   9   3  12  421.22   20.42
  11   3 -12  393.67   19.55
  11  -3 -12  393.06   19.40
  11   3  12  405.86   19.75
  -3  12  11  393.44   19.44
  -3  12  11  379.85   19.60
  12 -11  -3  413.10   18.84
  12  11  -3  392.00   18.88
 -11  -3  12  399.29   19.24
  11  -3  12  396.06   19.64
  12  11   3  392.41   19.63
 -11   3  12  388.38   19.36
   3  12 -11  389.66   19.45
 -11  -3 -12  389.61   18.86
   3  12  11  385.15   19.50
  12 -11   3  413.63   18.97
 -11   3  12  399.99   19.18
  -3  12  11  404.47   18.80
   3  12  11  387.94   19.54
  -3  12 -11  402.80   19.34
  12  11   3  398.12   18.95
 -12  11  -3  396.91   19.28
 -12  11   3  400.02   19.45
 -12  11   3  389.18   19.33
  12  11  -3  407.27   19.67
  -4  12   0  151.55    8.13
  12   0   4  146.77    8.03
   0   4  12  150.90    8.28
   0   4  12  158.67    8.25
  12   0  -4  156.07    8.00
   4  12   0  164.46    8.02
 -12   0  -4  150.35    7.96
  -4  12   0  159.75    7.53
   4  12   0  162.22    8.08
 -12   0   4  152.97    8.09
   0   4 -12  160.50    8.14
 -12   0   4  160.53    7.64
 -12   2  -4  698.59   32.94
  -4  12   2  693.27   32.93
 -12   2  -4  726.07   32.57
  -4  12   2  702.62   33.17
   2  -4 -12  709.89   33.40
   2   4 -12  685.23   33.42
 -12  -2   4  705.89   32.99
   4  12   2  704.51   33.30
  12  -2  -4  702.10   33.25
  -2   4 -12  658.75   33.37
  12   2  -4  698.66   33.39
   4  12  -2  686.09   32.91
  12   2   4  710.84   33.46
 -12  -2  -4  708.41   32.89
   4  12  -2  696.25   33.28
  12  -2   4  706.06   33.32
  -4  12  -2  721.85   33.09
 -12   2   4  676.92   32.98
   2   4  12  678.66   33.57
   4  12   2  674.25   32.99
 -12   2   4  717.02   32.72
  -2   4  12  700.60   33.19
  -4  12  -2  728.64   32.95
   2   4  12  657.58   33.06
   4  12  -4  739.68   35.78
   4  -4 -12  773.56   36.31
  -4   4 -12  774.42   36.37
 -12   4  -4  746.84   35.83
  -4  12   4  766.20   35.92
  -4  12  -4  782.69   35.97
  12  -4  -4  779.58   36.11
  -4   4  12  750.12   35.43
   4   4  12  759.48   36.54
  12   4   4  772.53   36.42
 -12   4  -4  797.40   35.57
  -4  12  -4  796.29   35.93
  -4   4  12  747.59   36.06
 -12   4   4  749.38   35.68
   4  12   4  789.51   36.27
 -12  -4   4  762.49   35.86
  12   4  -4  762.88   36.38
 -12   4   4  719.37   35.83
  12  -4   4  737.36   36.14
   4   4 -12  755.62   36.39
   4   4  12  749.74   35.96
   4  12  -4  744.34   36.21
   4  12   4  771.37   35.97
 -12  -4  -4  748.67   35.72
  -4  12   4  729.74   36.05
  12   6  -4   29.58    2.30
   6   4  12   23.94    2.26
   6  -4 -12   20.88    1.97
 -12  -6   4   25.61    2.22
  -4  12   6   30.01    2.45
  12   6   4   20.35    2.15
  -6   4  12   26.13    2.43
 -12   6  -4   24.99    1.94
  -4  12  -6   22.58    1.69
  -4  12   6   31.83    1.87
   4  12  -6   25.76    2.03
   4  12  -6   29.69    2.21
  12  -6  -4   28.60    1.85
 -12   6   4   31.02    2.37
  -6  -4 -12   25.99    1.56
  12  -6   4   25.27    1.89
   4  12   6   27.02    2.36
  -4  12  -6   21.41    2.07
   6  -4  12   26.33    2.34
   4  12   6   27.24    2.07
  12   6   4   24.54    1.73
 -12  -6  -4   25.66    2.11
   6   4  12   25.19    2.29
 -12   6   4   31.39    2.24
   6   4 -12   29.16    2.27
  -6   4  12   24.10    1.88
   8   4  12  524.96   25.11
   4  12  -8  551.40   25.44
  -8  -4 -12  531.32   24.58
   8  -4 -12  530.45   25.36
   4  12   8  513.65   25.41
  -8   4  12  517.22   24.87
  12   8   4  535.95   24.72
 -12  -8  -4  532.82   24.91
  -4  12   8  514.03   25.18
   4  12   8  514.60   25.29
   4  12  -8  535.64   25.10
   8   4 -12  540.61   25.57
  12   8   4  523.75   25.57
  12  -8  -4  512.67   24.96
  -4  12   8  509.20   25.43
  12  -8   4  546.87   25.12
  12   8  -4  554.92   24.68
   8  -4  12  522.37   25.58
  -4  12  -8  508.57   25.17
 -12   8   4  518.54   25.16
  -4  12  -8  525.20   25.14
  12   8  -4  535.55   25.55
   8   4  12  512.22   25.63
 -12   8   4  518.50   25.16
 -12   8  -4  513.60   24.97
  -8   4  12  512.69   25.27
   4  12 -10  180.70    9.15
 -10   4  12  182.31    9.29
  10   4 -12  181.44    9.25
  10  -4 -12  192.09    9.11
 -12  10  -4  181.60    9.07
 -12  10   4  163.09    9.16
  12  10   4  180.13    8.77
  12 -10   4  182.45    8.73
   4  12  10  166.56    9.16
   4  12  10  169.17    9.30
  12  10  -4  167.90    9.22
 -10   4  12  174.44    8.96
 -10  -4 -12  168.02    8.60
  12  10  -4  182.09    8.69
  10  -4  12  164.04    9.24
  10   4  12  177.10    9.41
  12 -10  -4  175.86    8.56
  -4  12 -10  179.87    8.95
  -4  12  10  165.43    8.99
  -4  12  10  178.91    9.53
 -12  10   4  162.15    9.09
  12  10   4  178.25    9.33
  10   4  12  178.13    9.01
   5  12  -1  147.88    7.89
  -1   5 -12  148.60    7.99
  -5  12  -1  166.42    7.42
  -5  12   1  152.61    8.13
  12  -1  -5  161.07    7.93
  -5  12  -1  159.54    8.11
  -1   5  12  144.50    8.11
 -12  -1   5  150.06    8.01
  12  -1   5  155.72    7.96
   1   5 -12  145.31    8.01
   1   5  12  169.13    8.29
   1   5  12  152.97    8.15
  12   1  -5  139.76    7.92
   5  12   1  157.15    7.98
 -12   1   5  142.67    7.96
 -12   1   5  150.92    7.66
   5  12  -1  146.07    7.89
 -12  -1  -5  145.59    7.84
   5  12   1  169.22    8.00
 -12  -1   5  158.35    7.56
 -12   1  -5  161.97    7.95
  12   1   5  164.23    8.08
   3   5  12  292.69   14.54
  -5  12   3  299.06   13.99
 -12   3  -5  306.13   14.03
  12  -3  -5  306.44   14.37
  -5  12  -3  295.35   14.00
   5  12   3  312.30   14.50
   5  12  -3  276.88   14.40
  -5  12   3  303.05   14.63
   3   5 -12  277.63   14.53
  -3   5  12  287.76   14.60
 -12   3   5  299.03   14.44
   3   5  12  298.09   14.75
  -3   5  12  286.06   13.87
  12   3  -5  270.93   14.49
 -12   3   5  301.03   14.21
 -12  -3   5  271.28   14.35
 -12  -3  -5  301.63   14.28
 -12   3  -5  298.26   14.37
  -5  12  -3  287.61   14.43
   5  12  -3  267.49   14.23
   5  12   3  305.21   14.46
  12  -3   5  303.43   14.44
   3  -5 -12  296.40   14.49
  -3   5 -12  295.32   14.54
  12   3   5  296.30   14.60
   5  12  -5    1.16    0.77
   5  12   5    2.62    0.95
  12   5   5    1.89    0.96
  12  -5  -5    1.50    0.66
  12  -5   5    2.06    0.77
   5  12  -5    1.31    0.75
   5  -5 -12    3.42    0.83
 -12   5   5    1.76    1.00
 -12  -5  -5    1.43    0.85
  -5  12   5    1.59    1.05
 -12   5  -5    1.20    0.67
  12   5  -5    2.26    0.87
   5  12   5    1.57    0.83
   5   5  12    1.72    1.01
   5   5 -12    0.88    0.72
 -12  -5   5    4.47    1.08
 -12   5   5    1.29    0.84
  -5  12  -5    0.60    0.76
   5   5  12    1.60    0.89
  -5   5  12    2.41    1.13
  -5   5  12    2.13    0.75
  12   5   5    1.52    0.61
  -5   5 -12    3.15    0.90
   5  12   7  372.65   18.18
 -12   7   5  373.46   18.03
  12  -7  -5  370.09   17.79
 -12  -7  -5  370.76   17.76
   7  -5  12  354.82   18.30
   7   5 -12  338.26   18.19
  -7  -5 -12  378.22   17.35
 -12   7  -5  385.65   17.84
  12  -7   5  385.98   17.96
   5  12   7  364.55   18.09
   5  12  -7  354.76   18.12
   7   5  12  378.56   18.41
  -5  12  -7  374.05   18.08
  -5  12  -7  377.63   17.84
   5 -12  -7  393.90   17.76
  -5  12   7  383.04   18.37
   7   5  12  381.51   18.07
   7  -5 -12  365.01   18.07
  12   7   5  398.04   17.62
  -7   5  12  370.96   17.71
  12   7   5  365.59   18.31
   5  12  -7  368.14   17.91
 -12   7   5  366.25   18.00
  12   7  -5  344.26   18.21
  -7   5  12  363.76   18.21
 -12  -7   5  349.96   17.93
   9  -5 -12  406.61   20.32
   9   5  12  412.92   20.69
  -5  12   9  410.57   20.58
 -12  -9  -5  426.68   19.97
  12  -9  -5  418.95   19.96
  12   9   5  415.29   20.63
  -5  12  -9  408.75   20.17
  12   9  -5  413.98   20.58
  -5  12  -9  411.48   20.29
   5  12  -9  407.97   20.44
 -12   9   5  428.85   20.32
   9   5 -12  406.27   20.55
 -12   9  -5  429.67   20.17
   9  -5  12  426.71   20.62
  12   9  -5  391.98   19.75
   5  12   9  424.60   20.53
  -9  -5 -12  434.38   19.69
 -12   9   5  411.66   20.34
  12  -9   5  417.64   20.12
  -9   5  12  415.91   20.44
  12   9   5  429.48   19.91
   9   5  12  442.50   20.27
   5  12   9  410.86   20.39
   5 -12  -9  431.98   20.11
  11   5  12  317.82   15.32
 -11   5  12  294.97   15.28
  11   5 -12  311.22   15.74
  12 -11   5  327.02   15.19
  11   5  12  320.75   15.89
  12  11  -5  296.24   15.68
  11  -5  12  309.62   15.72
  -5  12  11  308.52   15.07
 -11   5  12  305.95   15.61
 -12  11   5  320.53   15.71
  -5  12  11  298.10   15.78
  11  -5 -12  324.55   15.50
   5 -12 -11  322.48   15.31
   5  12  11  318.35   15.73
   5  12  11  323.34   15.71
  12  11   5  298.57   15.72
  12 -11  -5  318.52   14.97
   5  12 -11  295.98   15.60
 -12  11   5  306.47   15.49
 -11  -5 -12  302.77   14.94
  -5  12 -11  319.33   15.42
 -12  11  -5  336.57   15.52
  12  11  -5  305.71   15.06
  12  11   5  322.97   15.21
   6  12   0 2268.13  104.46
 -12   0   6 2335.74  104.27
  -6  12   0 2209.73  104.62
 -12   0   6 2261.88  104.50
  12   0   6 2141.64  105.98
   6  12   0 2189.35  105.95
   0   6  12 2276.65  106.23
 -12   0  -6 2254.19  104.37
  12   0  -6 2325.56  106.01
   0   6 -12 2309.53  106.09
   0   6  12 2186.98  104.71
  -6  12  -2  482.03   22.41
   6  12   2  492.13   22.98
  -6  12   2  474.50   22.90
  -2   6  12  468.06   22.12
 -12  -2   6  466.41   22.71
 -12  -2  -6  477.61   22.56
  -2   6  12  467.28   22.93
   2  -6 -12  463.38   22.89
   2   6  12  472.94   23.14
   6  12   2  470.07   22.67
  12  -2  -6  472.66   22.82
   6  12  -2  491.40   22.95
   2   6  12  478.65   22.91
  12  -2   6  462.13   22.89
 -12   2   6  491.87   22.52
  -6  12  -2  475.18   22.80
   6  12  -2  473.56   22.59
  12   2   6  453.71   22.97
   2   6 -12  475.65   23.00
  -2   6 -12  492.01   23.00
 -12   2   6  462.07   22.69
 -12   2  -6  483.27   22.65
  12   2  -6  453.98   22.91
   6  12  -4   27.21    2.09
   4   6 -12   28.96    2.23
   4   6  12   22.29    2.13
  -4   6  12   29.23    2.43
  -6  12   4   27.16    2.35
  12   4   6   26.69    1.79
  12  -4  -6   21.65    1.83
   6  12   4   25.58    2.20
  12   4  -6   26.55    2.20
   6 -12  -4   23.15    1.46
   6  12   4   22.17    2.03
  -6  12  -4   24.53    1.58
 -12  -4  -6   30.73    2.16
  -6  12  -4   26.24    2.22
 -12  -4   6   26.07    2.28
  12   4   6   26.02    2.24
 -12   4   6   24.57    2.10
 -12   4  -6   27.01    1.88
  12  -4   6   30.44    2.07
  -4   6  12   28.11    1.85
   6  12  -4   28.61    2.09
 -12   4   6   23.28    2.18
   4  -6 -12   26.04    2.03
   4   6  12   29.83    2.49
  -4   6 -12   20.91    1.99
  -6  12   6 1013.93   49.27
   6  -6 -12 1039.70   49.54
  -6   6  12  967.10   49.12
  12   6   6 1016.17   49.76
  12   6  -6 1036.41   49.74
 -12  -6  -6 1046.13   48.73
   6   6 -12 1066.08   49.77
 -12  -6   6 1043.53   48.96
   6  12   6 1064.99   49.69
  12  -6  -6 1069.70   49.37
  12  -6   6 1043.48   49.48
   6  12   6 1064.99   49.08
  -6  12  -6 1061.35   49.25
   6 -12  -6 1072.79   49.17
  -6   6 -12 1039.84   49.61
 -12   6   6 1024.55   48.96
 -12   6   6 1014.16   48.95
   6  12  -6 1060.42   48.89
  -6   6  12 1036.95   48.62
 -12   6  -6 1044.22   48.77
   6   6  12 1003.70   49.82
  12   6   6 1112.71   48.64
   6  12  -6 1060.17   49.65
   6   6  12 1075.28   49.13
  -6  12  -6 1017.24   49.03
  -8   6  12  217.48   11.23
  12   8   6  232.74   10.72
   8   6  12  209.35   11.29
  12  -8  -6  210.35   10.67
   6 -12  -8  213.45   10.65
  12   8  -6  208.69   11.17
   8  -6 -12  212.20   10.94
 -12  -8  -6  222.26   10.75
   8   6  12  225.99   11.10
  -6  12  -8  218.07   11.10
   6  12  -8  221.03   10.93
   6  12   8  212.59   11.15
  12   8   6  217.48   11.27
  -8   6  12  220.87   10.80
   6  12   8  205.99   11.08
   8  -6  12  220.30   11.26
   6  12  -8  233.88   11.18
 -12   8   6  221.62   11.16
 -12   8   6  212.82   11.03
  -6  12   8  217.19   11.40
  12  -8   6  231.94   10.90
   8   6 -12  222.69   11.24
  -6  12  -8  220.79   10.78
 -12   8  -6  213.33   10.87
  -8  -6 -12  208.56   10.34
  10   6  12  206.03   10.29
   6  12  10  185.78   10.39
  -6  12 -10  207.58   10.43
   6  12 -10  200.13   10.42
 -10   6  12  194.45   10.46
  -6  12  10  215.84   10.09
   6 -12 -10  201.18   10.01
  12  10   6  208.24   10.07
 -12  10   6  193.63   10.34
  12  10  -6  196.39   10.47
   6  12  10  179.19   10.37
 -10   6  12  206.79   10.19
  10  -6  12  194.69   10.46
 -12  10  -6  206.04   10.28
  10   6  12  195.13   10.61
  12 -10  -6  193.06    9.83
  10  -6 -12  202.54   10.21
  -6  12 -10  202.77   10.12
 -10  -6 -12  200.86    9.74
  10   6 -12  210.93   10.59
 -12 -10  -6  209.39   10.01
  12 -10   6  211.18   10.09
 -12  10   6  201.77   10.53
  12  10   6  200.40   10.57
  -6  12  10  200.64   10.72
  12  10  -6  209.47    9.94
  -7  12  -1  115.49    6.39
  12   1  -7  126.31    6.36
 -12   1  -7  109.38    6.17
  12   1   7  117.83    6.39
   1   7  12  101.19    6.34
  -1   7 -12  113.63    6.25
  -7  12   1  113.74    6.45
   1   7 -12  122.60    6.35
  12  -1   7  124.60    6.37
   7  12  -1  126.36    6.36
   7  12   1  108.96    6.27
  -1   7  12  119.69    6.48
 -12   1   7  118.37    6.10
 -12  -1   7  116.56    6.36
 -12  -1   7  120.82    6.01
 -12  -1  -7  118.66    6.15
   1   7  12  111.77    6.53
   7  12  -1  124.62    6.22
 -12   1   7  115.55    6.34
  -1   7  12  116.04    5.63
   7  12   1  114.10    6.20
  -1   7  12  113.05    6.50
  12  -1  -7  110.02    6.18
  12  -3   7   95.12    5.31
   7  12   3   98.24    5.32
  12   3   7   89.96    5.42
   7  12  -3  101.03    5.35
  -3   7 -12   96.65    5.32
   7  12  -3  104.17    5.26
 -12   3   7  102.87    5.28
   3   7 -12  104.14    5.43
 -12  -3  -7   96.82    5.19
   3   7  12   90.89    5.44
  -3   7  12   96.85    5.59
  12   3  -7   99.04    5.39
  -7  12  -3   81.56    5.27
  -7  12  -3   90.10    4.71
  -7  12   3  105.12    5.63
 -12  -3   7   94.69    5.39
 -12   3   7   99.82    5.43
 -12   3  -7   92.62    5.29
   7  12   3   92.22    5.35
   3  -7 -12   91.79    5.23
  -3   7  12   95.70    4.85
  12  -3  -7   94.32    5.17
   3   7  12   92.18    5.55
 -12  -5   7  344.09   17.88
   7  12   5  372.60   17.94
   7  12  -5  336.36   17.69
  -7  12   5  391.15   18.27
   7  12   5  382.44   18.17
  -7  12  -5  376.91   18.00
  -5   7  12  369.74   17.51
 -12   5   7  363.97   17.89
   5   7 -12  347.03   18.13
   5  -7 -12  378.18   18.01
 -12   5   7  357.74   17.89
  12   5  -7  336.26   18.09
 -12  -5  -7  371.53   17.68
   7 -12  -5  380.47   17.52
   5   7  12  402.94   18.41
  -5   7 -12  374.90   18.10
   5   7  12  387.54   18.11
   7  12  -5  355.07   18.10
  12   5   7  365.57   18.24
  -5   7  12  354.14   18.14
  -7  12  -5  366.40   17.61
  12   5   7  401.07   17.57
  12  -5   7  375.26   18.02
  12  -5  -7  362.12   17.85
  -7  12  -7    0.36    0.55
   7 -12  -7    1.02    0.55
  12   7   7    0.74    0.96
 -12  -7   7    0.88    1.04
 -12   7  -7    0.83    0.79
  -7   7 -12    0.40    0.74
   7  12   7   -0.66    0.81
  -7  12  -7   -0.20    0.87
 -12   7   7   -0.32    0.88
  12  -7  -7    1.17    0.69
   7  -7 -12    0.12    0.70
  -7  12   7    0.19    0.98
   7   7 -12    0.49    0.74
  12   7   7    0.27    0.80
 -12  -7  -7   -0.31    0.79
   7  12  -7    0.14    0.76
  12   7  -7    0.02    0.95
   7   7  12    0.80    1.10
   7   7  12   -0.57    0.96
   7  12  -7    0.15    0.83
  -7   7  12    1.21    0.83
   7  12   7    0.27    0.94
  12  -7   7    0.66    0.75
  -7   7  12    0.12    1.11
 -12   7   7    0.03    1.00
  12  -9   7  140.66    7.16
  -7  12  -9  130.19    7.03
  -9  -7 -12  137.01    6.67
   9  -7 -12  130.15    7.15
 -12  -9  -7  130.93    6.98
   9   7  12  143.24    7.43
  -7  12   9  138.50    7.72
  12  -9  -7  138.72    6.93
 -12   9   7  143.27    7.58
  12   9   7  133.19    7.54
 -12   9   7  143.26    7.46
   9  -7  12  142.22    7.56
 -12   9  -7  139.44    7.29
  12   9  -7  139.35    7.51
  -7  12  -9  126.52    7.34
   7 -12  -9  146.49    6.97
  -9   7  12  124.37    7.10
   9   7  12  130.09    7.58
   7  12  -9  131.58    7.37
   7  12   9  147.08    7.56
   9   7 -12  139.22    7.49
  12   9   7  136.37    7.10
  -7  12   9  139.25    7.18
  -9   7  12  131.95    7.55
   7  12   9  141.86    7.49
 -11   7  12  164.51    9.00
  -7  12 -11  151.49    8.49
  12  11   7  163.53    8.99
 -12  11   7  170.47    8.82
 -12  11  -7  164.67    8.76
 -11   7  12  166.86    8.66
  -7  12  11  177.13    8.57
   7  12  11  158.37    8.86
  12  11  -7  165.85    8.96
  12 -11  -7  156.01    8.22
  11   7 -12  171.11    8.98
  11   7  12  167.01    8.73
   7  12 -11  167.33    8.87
  -7  12  11  177.17    9.30
   7 -12 -11  164.30    8.44
  11  -7  12  172.52    8.94
  11   7  12  169.37    9.06
  12  11   7  168.77    8.60
 -12  11   7  164.79    9.04
  12  11  -7  172.27    8.44
 -11  -7 -12  171.49    8.21
  11  -7 -12  158.69    8.56
   7  12  11  165.37    9.00
  12 -11   7  170.41    8.52
  12   0   8  429.85   20.64
 -12   0  -8  416.25   20.18
   0   8 -12  428.73   20.58
  -8  12   0  400.62   20.40
   0   8  12  405.56   20.58
 -12   0   8  414.35   20.33
   8  12   0  447.48   20.25
   8  12   0  407.00   20.54
 -12   0   8  446.63   20.17
   0   8  12  425.90   20.72
  12   0  -8  414.93   20.50
   2   8  12  153.64    8.36
 -12   2   8  144.85    8.08
   8  12  -2  164.87    8.23
  -2   8  12  149.11    8.24
   8  12   2  146.87    8.12
 -12  -2  -8  150.76    7.92
   8  12  -2  153.45    7.94
  12   2   8  146.03    8.18
  12  -2   8  145.62    8.11
 -12   2  -8  156.42    8.01
  -2   8 -12  150.31    8.07
  -2   8  12  152.64    8.36
  -8  12  -2  166.70    8.27
 -12   2   8  155.67    7.96
  12   2  -8  153.74    8.14
  12  -2  -8  164.89    8.07
   8  12   2  158.17    8.03
   2   8  12  163.67    8.35
 -12  -2   8  170.04    8.26
   2   8 -12  165.38    8.22
  -8  12   2  148.34    8.27
  -2   8  12  160.87    7.53
  -4   8 -12  523.60   24.94
 -12  -4   8  513.54   24.70
   8  12  -4  521.85   25.01
   4  -8 -12  500.16   24.83
  -8  12  -4  526.73   24.43
  12  -4   8  510.45   24.94
  12  -4  -8  525.96   24.81
   4   8  12  489.93   24.81
  12   4   8  531.87   24.33
  -8  12   4  487.83   24.86
  12   4   8  513.78   25.13
   8  12   4  514.47   25.02
 -12  -4  -8  510.85   24.42
 -12   4   8  525.39   24.68
  12   4  -8  542.92   25.11
   8  12   4  530.60   24.67
   4   8 -12  530.98   25.07
  -4   8  12  518.55   24.22
 -12   4   8  513.85   24.67
  -8  12  -4  504.69   24.72
   8  12  -4  525.30   24.51
   4   8  12  495.85   25.11
  -4   8  12  503.31   24.97
   6  -8 -12  209.53   10.84
  12   6   8  222.35   10.64
 -12   6   8  219.94   10.96
 -12  -6  -8  209.63   10.61
  12  -6   8  224.26   10.96
  12   6  -8  229.70   11.20
 -12  -6   8  221.83   10.99
  -6   8  12  218.69   11.28
 -12   6   8  221.47   11.02
   8  12   6  215.36   11.08
  -8  12  -6  212.28   10.54
  -6   8  12  215.71   10.59
  12   6   8  196.86   11.09
   8  12   6  210.93   10.90
  12  -6  -8  206.80   10.71
   8  12  -6  214.79   10.75
   8 -12  -6  218.66   10.42
   8  12  -6  224.06   11.10
  -8  12   6  210.93   11.22
   6   8  12  207.92   11.19
   6   8  12  214.52   11.09
   6   8 -12  221.57   11.12
  -8  12  -6  214.00   11.00
  -6   8 -12  228.21   11.00
  12   8  -8  350.02   16.95
   8  12  -8  333.18   16.43
 -12   8  -8  370.20   16.60
   8   8  12  346.08   16.71
  12  -8   8  349.20   16.65
   8   8 -12  355.03   16.94
  -8   8  12  321.57   16.33
  12   8   8  367.06   16.41
  -8  12  -8  358.73   16.77
  -8  12  -8  337.51   16.40
   8   8  12  339.06   16.99
  -8  12   8  346.72   17.00
  -8   8  12  313.26   16.85
  -8  12   8  355.43   16.51
   8 -12  -8  353.08   16.29
   8  12   8  330.55   16.61
  12   8   8  315.34   16.87
   8  12  -8  342.74   16.86
   8  -8 -12  329.20   16.54
  12  -8  -8  337.64   16.41
 -12  -8  -8  314.41   16.18
   8  12   8  342.09   16.92
 -12   8   8  311.80   16.53
 -12   8   8  307.89   16.67
  -8   8 -12  338.42   16.68
  -8  12 -10   83.99    4.81
  -8  12 -10   83.90    5.12
 -12  10   8   86.41    5.37
   8  12  10   93.48    5.26
   8  12 -10   87.00    5.22
 -12 -10  -8   84.12    4.70
  10  -8 -12   88.99    4.87
 -12  10   8   87.63    5.15
   8 -12 -10   87.88    4.66
 -12  10  -8   99.71    5.20
  10   8  12   90.50    5.16
  12 -10   8   86.72    4.92
  10   8  12   87.24    5.39
  12  10   8   86.40    4.96
  12  10   8   84.22    5.23
 -10  -8 -12   84.63    4.46
 -10   8  12   80.33    4.96
  -8  12  10   87.53    4.99
  12  10  -8   81.67    5.23
  10   8 -12   81.77    5.15
  -8  12  10   89.15    5.56
   8  12  10   95.17    5.36
  12 -10  -8   87.12    4.63
  10  -8  12   90.85    5.26
 -10   8  12   78.95    5.28
  12   1  -9  139.17    7.33
  12  -1  -9  143.22    7.31
  -9  12  -1  123.76    7.34
   1   9 -12  138.77    7.35
  -1   9  12  132.59    7.43
   9  12   1  140.55    7.39
   9  12  -1  143.55    7.14
  -1   9  12  126.71    7.52
  -1   9 -12  147.93    7.37
  -1   9  12  137.53    6.66
 -12  -1   9  142.00    7.14
   1   9  12  127.81    7.50
 -12   1   9  150.56    7.41
   9  12   1  158.93    7.30
 -12   1  -9  125.12    7.08
  12   1   9  128.62    7.37
 -12   1   9  146.49    7.24
  -9  12   1  140.39    7.49
 -12  -1  -9  133.62    7.12
   1   9  12  129.96    7.40
 -12  -1   9  133.20    7.34
  12  -1   9  128.83    7.33
   9  12  -1  140.82    7.43
 -12  -3  -9  410.09   20.04
 -12  -3   9  418.47   20.32
   3   9  12  397.30   20.48
   9  12  -3  413.51   20.09
   9  12   3  430.01   20.21
   9  12  -3  413.06   20.60
  -3   9 -12  446.99   20.55
  12   3  -9  409.80   20.60
  12  -3  -9  439.38   20.47
  -3   9  12  420.40   19.80
 -12   3   9  420.69   20.30
   3  -9 -12  426.98   20.42
   3   9  12  424.32   20.69
  12   3   9  438.05   20.75
  -3   9  12  397.90   20.57
  -9  12  -3  416.13   20.37
  -9  12   3  393.39   20.44
 -12   3   9  412.60   20.30
   3   9 -12  401.54   20.55
  -9  12  -3  446.54   19.94
  12  -3   9  413.06   20.58
   9  12   3  461.60   20.72
   5   9  12  389.01   20.09
  -9  12  -5  424.09   19.70
  12   5   9  403.84   20.37
  -5   9  12  417.72   20.35
   5   9 -12  403.55   20.29
  -9  12   5  436.75   20.36
   9  12  -5  395.15   19.74
 -12   5   9  404.53   19.96
 -12  -5  -9  421.24   19.68
  -9  12  -5  403.05   20.03
 -12   5   9  417.96   20.09
   9  12  -5  418.19   20.31
   5   9  12  430.97   20.47
  12   5  -9  406.41   20.30
   9 -12  -5  410.50   19.57
   9  12   5  415.50   20.34
  12  -5   9  419.40   20.21
  -5   9 -12  410.04   20.12
   5  -9 -12  425.21   20.07
   9  12   5  418.43   19.94
  12   5   9  415.14   19.69
 -12  -5   9  399.67   19.97
  12  -5  -9  399.98   19.99
  -5   9  12  428.83   19.60
   9  12   7  134.75    7.35
   9  12  -7  139.20    7.21
  12   7  -9  137.04    7.55
 -12   7   9  133.71    7.40
 -12  -7  -9  136.70    7.03
   7   9  12  128.14    7.55
  -7   9 -12  131.35    7.29
   9  12   7  133.54    7.53
  12  -7  -9  135.99    7.14
  -7   9  12  139.80    7.79
  -9  12  -7  142.77    7.01
  -7   9  12  142.06    7.12
  -9  12  -7  141.27    7.48
   7   9  12  136.48    7.53
   9  12  -7  146.06    7.60
  12   7   9  151.60    7.23
   9 -12  -7  135.30    6.84
  12  -7   9  138.21    7.35
   7  -9 -12  141.95    7.25
  -9  12   7  136.86    7.76
   7   9 -12  138.54    7.50
 -12   7   9  136.11    7.54
  12   7   9  141.39    7.67
   9   9  12    0.33    1.07
 -12   9  -9   -0.68    0.81
 -12   9   9    0.25    1.18
  -9   9  12   -0.68    1.03
  12   9   9    0.03    1.00
  12  -9   9   -0.12    0.91
 -12  -9  -9    0.56    0.82
   9  12   9   -0.99    1.04
  -9  12   9   -0.99    1.14
   9 -12  -9    0.38    0.63
   9   9 -12   -0.10    0.86
  -9   9 -12   -0.51    0.72
  -9  12  -9    0.86    0.69
  -9  12  -9   -0.15    0.88
   9  12   9    1.35    1.12
  -9   9  12    0.39    1.28
 -12   9   9   -0.10    1.09
  12   9   9   -0.77    1.02
  12   9  -9   -0.55    0.92
  12  -9  -9   -0.19    0.66
  -9  12   9    0.44    1.12
   9   9  12   -1.27    1.10
   9  12  -9    0.19    0.99
   9  -9 -12   -0.29    0.73
 -12  11   9  111.09    6.67
  -9  12 -11  110.04    6.38
  11   9  12  107.20    6.34
  12 -11  -9  109.08    5.83
  12  11  -9  112.11    6.47
 -12  11  -9  118.19    6.41
 -11   9  12  112.65    6.72
  12 -11   9  116.27    6.18
 -11   9  12  112.96    6.27
  -9  12  11  113.76    6.19
   9  12 -11  114.33    6.46
  -9  12  11  117.17    6.76
  -9  12 -11  104.12    6.04
  11   9  12  106.37    6.53
   9  12  11  113.48    6.59
  11  -9 -12  103.40    6.01
   9  12  11  113.43    6.44
   9 -12 -11  114.43    5.92
 -11  -9 -12  113.85    5.70
 -12  11   9  121.85    6.44
  12  11   9  105.46    6.17
  12  11   9  111.52    6.58
  11   9 -12  112.02    6.51
  11  -9  12  121.37    6.45
  10  12   0    2.78    0.96
 -12   0  10    2.98    1.26
   0  10  12    1.37    1.18
   0  10 -12    0.79    0.83
   0  10  12    0.67    0.59
  12   0  10   -0.33    0.98
  10  12   0    3.83    1.21
 -10  12   0    0.25    1.07
  12   0 -10    1.99    1.03
 -12   0 -10    1.77    0.96
   0  10  12    0.54    1.06
 -12   0  10    3.90    1.14
  -2  10 -12  297.08   14.48
 -10  12  -2  304.90   14.53
  -2  10  12  306.24   13.84
 -12   2  10  283.03   14.37
  -2  10  12  294.47   14.62
  10  12  -2  290.69   14.14
  12   2  10  307.99   14.78
 -12  -2 -10  281.65   14.10
 -12   2  10  286.10   14.34
  12   2 -10  282.24   14.55
  12  -2 -10  291.28   14.45
 -10  12   2  282.87   14.55
   2  10 -12  286.95   14.53
   2  10  12  279.74   14.61
  10  12   2  297.89   14.67
 -12  -2  10  283.85   14.39
  10  12   2  297.58   14.22
  -2  10  12  289.62   14.73
   2  10  12  291.38   14.67
  10  12  -2  289.01   14.61
  12  -2  10  286.25   14.62
  12  -4 -10  179.82    9.01
   4  10 -12  184.04    9.27
   4  10  12  179.26    9.35
 -12  -4  10  183.07    9.17
 -12   4  10  168.06    9.04
  10  12  -4  176.37    8.83
 -12  -4 -10  162.61    8.75
  -4  10  12  167.93    9.38
   4  10  12  173.73    9.33
 -10  12   4  179.97    9.38
  12   4  10  177.48    8.83
 -10  12  -4  167.57    8.52
  -4  10 -12  187.44    9.10
  -4  10  12  174.45    8.64
  10  12  -4  183.82    9.30
  12   4  10  161.63    9.23
  12  -4  10  172.32    9.17
 -12   4  10  175.39    9.14
  10  12   4  176.64    8.95
  12   4 -10  191.57    9.33
  10  12   4  169.68    9.21
   4 -10 -12  169.60    8.94
 -10  12  -4  173.42    9.14
  10 -12  -6  203.69    9.69
   6  10  12  195.93   10.53
  10  12  -6  202.55   10.43
  12   6 -10  201.06   10.47
  12   6  10  181.94   10.44
 -12   6  10  208.92   10.45
  -6  10 -12  213.45   10.25
  10  12   6  206.46   10.19
 -12   6  10  202.88   10.26
  12  -6 -10  207.59   10.12
   6  10 -12  206.28   10.47
  10  12   6  200.26   10.48
 -12  -6 -10  190.66    9.84
   6 -10 -12  189.28   10.06
 -10  12  -6  192.39   10.29
  -6  10  12  200.33    9.91
  10  12  -6  205.82   10.05
   6  10  12  192.86   10.40
 -10  12  -6  193.63    9.83
  12   6  10  194.77   10.03
 -10  12   6  198.57   10.58
 -10  12   6  203.79   10.26
  -6  10  12  194.96   10.62
  12  -6  10  221.42   10.44
  -8  10  12   89.95    4.97
  -8  10 -12   85.01    4.96
  10 -12  -8   93.04    4.61
  12   8  10   88.34    5.33
  12  -8 -10   79.67    4.79
  10  12  -8   80.55    5.14
  -8  10  12   89.20    5.50
 -10  12   8   83.17    5.09
  10  12  -8   87.34    4.96
  10  12   8   87.23    5.08
  12   8  10   92.82    5.06
  12   8 -10   81.99    5.19
 -10  12  -8   93.96    5.30
 -10  12   8   91.79    5.60
   8 -10 -12   97.08    4.94
  12  -8  10   89.99    5.13
  10  12   8   86.21    5.23
 -12   8  10   83.56    5.32
 -12  -8 -10   82.87    4.68
 -10  12  -8   92.05    4.77
   8  10  12   94.42    5.45
   8  10 -12   89.64    5.29
   8  10  12   91.80    5.34
 -12   8  10   75.15    5.01
 -10  10  12   23.08    2.21
  10  12  10   20.28    2.23
 -12 -10 -10   22.62    1.90
  10  12 -10   26.56    2.49
 -10  10  12   17.19    2.49
  12 -10 -10   18.31    1.73
 -10  12  10   22.37    2.22
 -10  12  10   19.05    2.51
  12 -10  10   21.88    2.10
 -10  12 -10   15.98    2.07
 -10  10 -12   22.20    2.03
 -12  10 -10   21.36    2.16
  10 -10 -12   19.75    1.90
  12  10  10   17.62    2.25
  10  10  12   21.71    2.34
  10 -12 -10   19.43    1.78
  12  10  10   18.76    2.08
  10  10 -12   27.22    2.38
  10  10  12   22.66    2.42
 -12  10  10   20.60    2.39
 -10  12 -10   20.21    1.87
  10  12  10   21.99    2.26
 -12  10  10   23.79    2.26
  12  10 -10   26.97    2.49
 -12  -1  11  722.27   34.39
   1  11  12  733.26   34.97
   1  11 -12  734.28   34.86
 -12   1  11  723.63   34.38
 -12   1 -11  736.96   34.21
 -12  -1  11  716.94   34.28
 -12   1  11  721.81   34.37
 -11  12  -1  736.05   34.53
  -1  11  12  691.47   34.70
   1  11  12  723.98   34.75
  12  -1 -11  728.83   34.84
  12  -1  11  739.09   35.02
  12   1 -11  698.89   34.84
  11  12   1  748.39   35.03
   1  11  12  735.67   33.72
  -1  11 -12  722.09   34.78
  -1  11  12  756.22   34.98
 -12  -1 -11  733.92   34.16
  11  12   1  733.12   34.17
 -11  12   1  709.14   34.54
  -1  11  12  763.46   33.82
  12   1  11  712.08   34.99
  11  12  -1  666.66   34.87
  11  12  -1  724.73   34.14
 -12   3  11  392.69   19.14
 -11  12  -3  399.71   19.18
  11  12  -3  395.00   19.43
 -11  12   3  397.46   19.32
 -12  -3  11  397.80   19.09
  12   3 -11  384.33   19.36
  12  -3 -11  402.50   19.21
  11  12   3  405.75   18.89
  -3  11  12  372.67   19.38
   3  11  12  374.48   19.36
  -3  11  12  385.10   19.32
  -3  11 -12  405.05   19.22
  -3  11  12  417.33   18.61
   3  11  12  379.77   19.31
 -12   3  11  387.68   19.04
  12  -3  11  383.15   19.35
  11  12   3  373.03   19.35
   3  11 -12  399.68   19.34
  11  12  -3  400.94   18.80
 -12  -3 -11  385.85   18.74
  12   3  11  398.46   19.53
 -12   5  11  296.33   15.42
  12  -5  11  304.89   15.54
 -11  12  -5  327.84   15.45
   5  11  12  338.81   15.77
  11 -12  -5  312.69   14.79
  12   5 -11  288.66   15.54
  11  12   5  301.68   15.61
  -5  11  12  305.26   15.69
   5  11  12  303.45   15.53
  -5  11 -12  302.71   15.33
 -11  12   5  306.75   15.59
   5  11 -12  285.89   15.47
  11  12   5  319.45   15.20
  12   5  11  316.37   15.74
  11  12  -5  286.61   15.51
  12   5  11  327.92   15.17
 -11  12  -5  319.56   14.94
 -12  -5  11  300.41   15.32
 -12   5  11  305.44   15.27
 -11  12   5  319.87   15.39
  -5  11  12  314.08   14.95
  12  -5 -11  327.83   15.37
 -12  -5 -11  307.38   14.93
   5 -11 -12  330.74   15.30
  11  12  -5  309.46   15.05
 -11  12  -7  164.86    8.73
  12   7  11  163.37    8.53
  11 -12  -7  165.17    8.10
  12  -7 -11  161.96    8.47
  12  -7  11  183.32    8.86
 -11  12   7  168.59    8.67
 -12   7  11  169.51    8.91
 -12  -7 -11  164.42    8.19
  11  12  -7  160.86    8.36
 -11  12  -7  161.02    8.25
  -7  11 -12  152.12    8.47
   7 -11 -12  161.09    8.42
   7  11 -12  169.16    8.86
   7  11  12  165.10    8.93
  11  12   7  165.73    8.90
 -12   7  11  157.51    8.57
  11  12  -7  169.79    8.91
  12   7 -11  163.36    8.90
  11  12   7  156.37    8.49
   7  11  12  171.69    8.89
  12   7  11  158.63    8.89
 -11  12   7  168.78    9.05
  -7  11  12  155.40    8.98
  -7  11  12  172.32    8.40
  12   9  11  116.48    6.31
 -11  12  -9  112.75    6.01
  11  12   9  102.41    6.21
 -11  12  -9  114.92    6.49
  -9  11 -12  109.70    6.18
   9  11 -12  107.62    6.43
   9  11  12  113.49    6.66
 -11  12   9  116.29    6.37
  -9  11  12  123.82    6.28
   9  11  12  111.48    6.46
 -11  12   9  123.14    6.88
  -9  11  12  120.93    6.90
  11 -12  -9  111.51    5.85
  12   9  11  113.36    6.65
 -12   9  11  109.83    6.63
  11  12  -9  114.07    6.50
  11  12   9  111.21    6.54
  12  -9 -11  105.45    6.00
  12  -9  11  121.19    6.45
  12   9 -11  113.52    6.56
 -12  -9 -11  109.85    5.80
 -12   9  11  109.59    6.29
   9 -11 -12  110.81    6.03
 -11  12 -11    1.21    1.18
 -11  12  11    1.73    1.49
 -11  11  12    0.82    1.32
 -11  12  11    0.69    1.21
 -12  11  11    0.25    1.27
  12 -11 -11    0.46    0.73
  12  11 -11    0.65    1.11
  12  11  11   -0.12    1.11
 -11  11 -12    0.14    0.86
 -11  12 -11    1.19    0.85
  11 -12 -11    0.28    0.74
  11 -11 -12    0.65    0.80
  11  11 -12    0.03    1.03
  11  11  12   -1.01    1.00
  11  12 -11    0.55    1.08
  11  12  11    0.38    1.15
 -12  11  11    0.02    1.14
 -11  11  12   -0.20    1.10
 -12  11 -11    0.94    0.97
  12  11  11    0.29    1.07
  11  12  11    0.13    1.17
  11  11  12   -0.41    1.18
  12   0 -12   38.73    2.94
  12  12   0   38.69    3.15
 -12   0  12   42.74    3.21
 -12   0 -12   45.51    2.93
 -12   0  12   37.93    3.04
 -12  12   0   44.69    3.26
   0  12 -12   45.44    3.05
   0  12  12   42.73    3.13
   0  12  12   48.76    3.71
  12   0  12   38.50    3.23
  12  12   0   39.69    2.84
  -2  12 -12   -0.49    0.82
 -12  -2  12   -0.74    1.25
 -12  -2 -12    0.06    0.81
   2  12  12    1.25    1.09
  12 -12   2    0.45    0.53
  12  -2 -12    0.46    0.83
  12  -2  12   -1.32    1.01
  12   2 -12   -0.56    0.95
  12   2  12    1.99    1.16
  12  12  -2   -0.43    0.92
  12  12   2    0.14    0.99
   2  12  12    0.75    1.20
  12  12  -2   -0.32    0.79
  -2  12  12    0.27    1.06
   2  12 -12    0.81    0.85
 -12   2  12    0.26    1.06
 -12  12  -2   -0.01    1.01
 -12  12   2    0.31    1.14
  -2  12  12   -0.67    1.22
 -12   2  12    0.78    1.23
  -2  12  12   -0.32    0.72
  12  12   2   -0.68    0.80
  12  12   4  284.81   15.14
 -12  12  -4  304.99   14.94
 -12  12   4  295.98   15.12
  -4  12 -12  303.90   14.91
   4 -12 -12  310.70   14.82
 -12  -4 -12  296.73   14.49
 -12  -4  12  299.52   14.89
 -12   4  12  294.35   14.82
 -12  12   4  298.77   15.00
  12  12   4  303.43   14.65
  12  12  -4  295.51   15.18
 -12   4  12  294.81   15.00
   4  12  12  303.98   15.20
  12 -12  -4  312.12   14.33
  -4  12  12  290.33   15.30
   4  12  12  303.66   15.17
  12  12  -4  293.43   14.54
  12 -12   4  318.66   14.53
  12  -4 -12  316.22   14.99
  12  -4  12  302.38   15.19
  12   4 -12  293.02   15.13
  12   4  12  290.40   15.23
   4  12 -12  302.24   15.10
   6  12  12    0.42    1.21
  -6  12  12   -0.82    0.87
  12 -12  -6    0.48    0.51
  12 -12   6    0.92    0.76
  12  -6 -12    0.74    0.83
  12  -6  12    0.38    1.08
 -12  -6 -12   -0.13    0.76
 -12   6  12   -0.21    1.05
   6  12  12   -0.78    1.02
 -12  12   6   -1.63    1.08
  -6  12 -12   -0.04    0.71
   6 -12 -12   -0.52    0.73
  12  12  -6    0.07    1.01
  12  12   6   -0.47    0.98
  -6  12  12    0.56    1.28
 -12   6  12   -0.58    1.07
 -12  12   6    0.40    1.15
 -12  12  -6   -0.29    0.87
  12  12   6   -1.14    0.86
  12   6 -12    0.79    1.01
  12   6  12    0.36    1.07
  12  12  -6   -0.53    0.72
  12   6  12   -0.11    0.91
   6  12 -12    2.09    1.01
 -12  12   8   65.92    4.44
 -12  -8 -12   59.38    3.46
  -8  12 -12   60.37    3.74
  12  12   8   51.83    3.97
  12  12   8   59.28    3.87
  12  12  -8   70.87    3.78
  -8  12  12   68.04    4.50
   8  12  12   57.99    4.13
  12   8  12   55.03    3.90
  -8  12  12   66.06    3.85
   8  12  12   47.19    4.04
  12 -12  -8   51.61    3.33
 -12   8  12   64.90    4.36
 -12  12  -8   52.11    3.97
 -12   8  12   63.77    4.06
 -12  12   8   61.01    4.12
  12  -8 -12   56.16    3.71
  12  -8  12   65.85    4.08
  12   8 -12   72.01    4.30
  12   8  12   52.86    4.18
  12  12  -8   69.30    4.21
   8  12 -12   76.32    4.29
   8 -12 -12   58.37    3.61
  10 -12 -12   -0.35    0.76
 -10  12 -12    1.07    0.83
 -12  12 -10   -0.17    0.73
  10  12  12    1.53    1.25
  12 -12 -10    0.38    0.69
  12 -10 -12   -1.21    0.69
  12 -10  12    1.44    1.19
  12  10 -12   -1.21    0.94
  12  10  12   -0.61    1.18
 -12  10  12    2.27    1.31
 -12  12  10   -0.41    1.16
 -10  12  12   -0.55    1.12
  12  12  10   -1.86    0.96
 -12  10  12    0.64    1.14
 -12  12 -10    0.03    0.99
 -12  12  10   -1.98    1.18
 -10  12 -12   -0.08    1.00
 -10  12  12    0.14    1.35
  10  12  12    1.41    1.17
  12  10  12   -0.10    1.05
  12  12  10   -0.22    1.11
  10  12 -12    1.51    1.16
  12  12 -10   -0.29    1.02
 -12  12  12  347.35   16.48
  12  12  12  328.26   16.99
  12 -12 -12  317.45   16.19
  12  12 -12  325.40   16.86
  12  12  12  340.10   16.53
 -12  12 -12  327.13   16.42
 -12  12 -12  327.09   16.55
 -12  12  12  342.05   17.00
   1   0 -13  949.24   44.82
   0  13  -1 1008.55   44.50
  13  -1   0  943.81   44.66
  13   1   0  915.51   44.70
   0  13  -1  939.99   44.25
 -13   1   0  927.94   44.17
   0  13   1  901.09   44.25
   1   0  13  876.25   44.19
  -1   0 -13  933.62   44.81
  -1   0  13  977.41   44.33
   0  13   1  973.95   44.47
 -13   1   0  936.85   43.68
 -13  -1   0  941.97   44.16
  13   3   0  194.27   10.50
   0  13   3  217.62   10.71
   0  13  -3  205.20   10.23
   3   0  13  209.53   10.82
 -13   3   0  216.08   10.08
 -13  -3   0  206.23   10.48
   0  13  -3  204.75   10.52
  13  -3   0  220.09   10.41
   0  13   3  224.34   10.26
  -3   0  13  180.08   10.45
 -13   3   0  221.78   10.57
   3   0 -13  195.89   10.53
 -13  -5   0  187.26    9.02
   0  13  -5  174.87    8.77
 -13   5   0  174.26    9.06
  13  -5   0  176.22    8.77
  13   5   0  167.43    9.09
   0  13   5  185.44    8.82
 -13   5   0  176.29    8.73
   5   0  13  169.24    9.25
   0  13  -5  175.76    9.06
  -5   0  13  172.05    9.09
   0  13   5  170.58    9.19
   5   0 -13  177.60    9.10
   0  13  -7  132.41    6.87
   0  13   7  141.48    7.43
 -13   7   0  129.37    7.12
   0  13   7  139.32    6.89
  13  -7   0  132.38    6.67
  13   7   0  124.03    6.36
   0  13  -7  133.62    7.15
   7   0 -13  127.15    7.04
   7   0  13  129.17    7.27
 -13   7   0  134.90    6.89
 -13  -7   0  132.22    6.98
  13   7   0  131.36    7.18
  -7   0  13  128.05    6.81
  -7   0  13  129.60    7.15
   0  13  -9   48.42    3.05
  -9   0  13   45.17    3.30
  -9   0  13   45.93    3.10
   9   0 -13   45.21    3.20
   0  13   9   47.25    3.64
  13   9   0   44.02    3.29
 -13   9   0   41.47    3.07
 -13  -9   0   48.04    3.27
 -13   9   0   46.47    3.35
  13   9   0   44.99    2.65
  13  -9   0   44.76    2.63
   0  13   9   43.78    3.05
   0  13  -9   46.48    3.32
   9   0  13   39.78    3.39
  13  11   0  247.23   12.84
   0  13 -11  260.02   12.66
  13  11   0  270.95   12.25
  11   0  13  230.73   12.84
   0  13  11  239.82   12.67
  11   0 -13  270.67   12.84
 -11   0  13  267.16   12.72
  13 -11   0  256.14   12.07
   0  13  11  231.56   12.93
 -11   0 -13  227.11   12.22
 -11   0  13  270.16   12.60
 -13  11   0  239.50   12.62
 -13   0   1 1000.00   44.16
 -13   0  -1  937.35   44.10
   0   1 -13  956.36   45.25
  13   0  -1  989.63   45.16
   0   1  13  989.32   44.78
   0  -1 -13  914.23   45.20
 -13   0   1  944.69   44.62
   1  13   0  974.41   44.95
  -1  13   0  960.30   44.83
  13   0   1  923.33   45.11
  -1  13   0  895.49   44.64
 -13   0  -1  906.47   44.53
   1  13   0  955.11   44.69
  13   2  -1 1019.12   47.86
 -13   2   1 1004.70   47.25
  13  -2  -1 1035.24   47.74
 -13  -2  -1  962.37   47.15
 -13  -2   1  991.11   47.21
   1  13  -2 1042.31   47.63
  -1  13  -2 1013.00   47.51
   1  13   2 1055.45   47.65
   1  13   2  991.22   47.35
 -13   2  -1 1017.06   46.78
   2   1  13 1018.70   47.35
   2  -1 -13  968.59   47.87
   2   1 -13  999.61   47.92
  13   2   1  952.79   47.81
  13  -2   1 1010.07   47.73
  -2   1  13  996.37   47.37
  -1  13   2  990.85   47.38
  -2   1 -13 1029.27   47.94
 -13   2  -1  973.49   47.20
   1  13  -2 1008.34   47.27
  -1  13   2 1054.13   47.54
   2   1  13  976.53   48.09
 -13   2   1 1043.89   46.84
   1  13  -4  241.59   11.36
  13  -4   1  238.21   11.37
  -4  -1  13  234.12   11.62
  13  -4  -1  233.35   11.35
 -13   4  -1  231.81   11.15
   1  13   4  213.69   11.61
  -1  13  -4  225.35   11.52
   1  13  -4  237.83   11.56
   4   1 -13  226.30   11.61
  -1  13  -4  238.41   11.27
  -1  13   4  232.75   11.26
   4  -1 -13  228.48   11.60
   4   1  13  231.94   11.59
  13   4   1  236.82   11.68
   4   1  13  230.89   11.83
  -4   1  13  227.33   11.61
 -13   4   1  226.19   11.16
 -13   4   1  222.67   11.51
   4  -1  13  224.74   11.81
 -13  -4  -1  234.56   11.48
   1  13   4  231.49   11.35
 -13  -4   1  214.55   11.44
 -13   4  -1  222.30   11.52
  13   4  -1  234.91   11.65
  -1  13   4  233.67   11.74
  13  -6   1   64.65    3.53
  -6   1  13   54.10    3.94
 -13   6  -1   71.84    3.72
   6  -1  13   63.70    4.13
 -13   6   1   64.33    4.00
  -6   1  13   54.48    3.56
   1  13  -6   59.02    3.91
  13  -6  -1   74.57    3.61
  -1  13  -6   60.52    3.89
  13   6  -1   56.01    3.13
 -13   6   1   59.10    3.65
   6   1 -13   57.09    3.80
  13   6   1   65.63    4.01
   1  13   6   66.80    4.14
   6  -1 -13   64.41    3.84
  -1  13   6   74.12    3.65
 -13  -6  -1   57.66    3.77
   1  13   6   74.91    3.73
 -13   6  -1   70.11    4.02
   6   1  13   70.33    4.16
  -1  13   6   63.45    4.11
  13   6  -1   49.81    3.74
  -6  -1  13   58.13    3.87
  -1  13  -6   64.82    3.59
   1  13  -6   54.91    3.57
 -13  -6   1   64.96    3.89
  -8  -1  13 1163.26   53.25
  13  -8  -1 1142.47   53.74
 -13   8  -1 1179.80   53.37
   8   1  13 1093.54   54.37
 -13  -8   1 1173.90   53.39
  -1  13  -8 1121.14   53.50
 -13   8   1 1110.80   53.49
  -1  13  -8 1133.86   53.97
   1  13   8 1143.20   54.07
   8  -1 -13 1135.50   54.19
  -8  -1  13 1122.69   53.49
   8  -1  13 1151.68   54.44
   1  13  -8 1149.41   54.04
 -13  -8  -1 1161.34   53.33
   8   1 -13 1122.66   54.21
  13  -8   1 1167.61   53.78
  13   8   1 1087.68   54.25
 -13   8  -1 1122.16   53.49
   1  13  -8 1201.16   53.57
  13   8  -1 1197.15   52.94
  -1  13   8 1127.60   53.78
   1  13   8 1126.49   53.74
  13   8   1 1141.86   52.91
  13   8  -1 1097.22   54.25
  -1  13   8 1153.94   54.03
  -8   1  13 1180.27   53.63
 -13   8   1 1097.77   53.33
  -8   1  13 1112.17   53.17
   1  13  10  279.71   13.90
  13  10  -1  274.38   13.30
  13  10   1  282.18   14.08
  10  -1 -13  280.17   13.93
  13  10   1  287.46   13.33
 -10  -1  13  258.77   13.61
 -10   1  13  277.61   13.65
  -1  13 -10  301.10   13.83
  13 -10  -1  277.19   13.31
 -10  -1 -13  275.10   13.39
  -1  13 -10  295.55   13.96
   1  13  10  285.71   14.21
 -13  10  -1  274.61   13.76
  10   1 -13  270.73   13.97
  -1  13  10  272.92   13.81
 -10  -1  13  268.50   13.78
  10  -1  13  255.80   14.04
  13 -10   1  283.50   13.36
   1  13 -10  267.55   13.79
  -1  13  10  282.27   14.23
  13  10  -1  274.68   14.05
  10   1  13  275.65   14.16
 -13  10   1  285.49   13.95
 -13  10   1  278.89   13.84
 -10   1  13  260.53   13.80
  -1  13 -12  216.78   11.08
 -12  -1 -13  204.69   10.73
  -1  13  12  213.94   11.18
  12   1 -13  215.73   11.23
 -12  -1  13  222.87   11.12
 -12  -1  13  224.61   11.12
 -13  12  -1  214.03   11.15
   1  13  12  225.67   11.55
  12  -1 -13  214.69   11.19
  13  12  -1  217.22   11.35
  13  12   1  220.40   11.39
 -12   1  13  213.93   11.05
 -13  12   1  222.54   11.26
  13  12   1  220.66   10.75
  -1  13  12  214.41   11.51
  12   1  13  216.33   11.43
  13 -12   1  216.44   10.48
   1  13  12  212.97   11.22
   1  13 -12  216.64   11.14
  13 -12  -1  228.22   10.44
 -12   1  13  206.17   11.11
  12  -1  13  208.66   11.32
  13  12  -1  228.86   10.76
  -1   2 -13  938.89   47.72
   1   2 -13  985.12   47.76
   2  13   1 1028.20   47.54
   1  -2 -13 1029.94   47.80
  -1   2  13 1027.51   47.30
 -13  -1   2 1002.21   47.10
   2  13   1  942.30   47.11
 -13   1   2  981.83   47.10
 -13   1  -2 1025.44   46.60
  -2  13  -1  997.87   47.19
  -2  13   1 1039.03   47.33
  13  -1  -2  957.59   47.57
  13  -1   2 1015.67   47.65
  13   1  -2 1003.39   47.68
  13   1   2  980.77   47.68
 -13   1   2 1008.10   46.66
 -13  -1  -2 1039.90   47.10
   1   2  13  962.25   47.17
   2  13  -1 1000.34   47.14
 -13  -1   2 1063.67   46.65
  -2  13  -1 1061.24   47.36
   2  13  -1 1027.98   47.53
  -2  13   1  975.66   47.22
 -13   1  -2  996.70   47.07
  13  -3  -2  276.60   13.80
 -13  -3  -2  295.14   13.88
   2  13   3  282.71   13.82
   2  13  -3  307.86   13.87
  -2  13   3  296.63   13.63
 -13   3  -2  289.59   13.48
   3   2  13  287.96   14.31
  -2  13  -3  273.13   13.93
   3   2 -13  276.45   14.05
  13  -3   2  291.68   13.86
   3  -2 -13  279.26   14.02
   2  13  -3  280.85   13.90
   3   2  13  258.11   13.90
  13   3   2  267.33   14.01
   2  13   3  281.69   14.04
 -13   3   2  291.55   13.56
 -13  -3   2  268.36   13.88
  -3   2 -13  267.99   14.02
 -13   3  -2  275.40   13.90
  -2  13   3  293.27   14.15
 -13   3   2  282.19   13.94
  13   3  -2  288.98   14.03
  -2  13  -3  287.37   13.62
  -3   2  13  276.66   14.04
   2  13   5   19.64    1.57
   5  -2  13   14.23    1.86
  -2  13   5   15.94    1.87
  -2  13  -5   18.51    1.79
   5   2  13   12.75    1.75
 -13  -5   2   16.03    1.75
   5   2  13   17.96    1.79
  13  -5  -2   22.65    1.53
   2  13  -5   14.94    1.62
 -13  -5  -2   15.50    1.63
  13  -5   2   16.08    1.47
  13   5  -2   12.65    1.55
 -13   5   2   16.49    1.81
  -5   2  13   12.79    1.35
   2  13  -5   14.66    1.41
   5   2 -13   14.24    1.63
 -13   5   2   15.69    1.52
  -5   2  13   14.02    1.80
  13   5   2   18.97    1.82
 -13   5  -2   14.80    1.68
  -2  13  -5   16.39    1.32
  -2  13   5   15.82    1.34
   5  -2 -13   16.15    1.60
   2  13   5   17.58    1.92
 -13   5  -2   20.35    1.51
  13   5  -2   12.15    1.01
   7   2  13  202.39   10.22
   7   2  13  196.28    9.90
 -13  -7   2  185.83    9.79
 -13   7  -2  198.97    9.94
 -13  -7  -2  200.14    9.78
  -2  13  -7  188.26    9.93
 -13   7  -2  195.21    9.65
  -2  13  -7  178.25    9.58
   2  13   7  196.04   10.13
  13  -7  -2  194.51    9.51
   7   2 -13  188.12    9.96
  13   7   2  197.99    9.24
   7  -2  13  197.00   10.14
   2  13  -7  189.48    9.87
  -7   2  13  190.57   10.00
   2  13   7  190.45    9.78
  13   7  -2  183.43    9.96
  -7   2  13  186.94    9.56
   7  -2 -13  177.50    9.82
  13  -7   2  211.91    9.60
  13   7  -2  191.45    9.23
   2  13  -7  188.31    9.75
 -13   7   2  207.22    9.82
  13   7   2  175.78    9.95
  -2  13   7  210.09    9.71
 -13   7   2  188.70    9.92
  -2  13   7  200.62   10.21
 -13   9  -2  682.70   32.00
   9   2  13  650.86   32.69
   9  -2 -13  671.60   32.47
  -2  13  -9  692.85   32.21
  13  -9  -2  672.64   31.97
   2  13  -9  690.55   32.42
  -9   2  13  684.91   32.26
  13   9   2  688.55   32.68
   2  13  -9  659.06   32.07
   9   2 -13  668.61   32.55
  13   9   2  676.14   31.58
  -2  13  -9  684.63   32.29
   2  13   9  684.57   32.46
 -13   9   2  665.37   32.07
 -13  -9  -2  668.60   31.89
   2  13   9  673.22   32.39
 -13  -9   2  695.43   32.05
  13  -9   2  679.88   32.03
  -9   2  13  669.24   31.87
  -9  -2 -13  657.27   31.59
  -2  13   9  676.88   32.49
  13   9  -2  673.67   32.62
  13   9  -2  713.20   31.60
  -2  13   9  665.43   32.34
   9  -2  13  634.60   32.63
  11  -2 -13  254.14   12.71
  13  11  -2  262.05   12.20
 -11  -2  13  249.57   12.52
  -2  13  11  249.97   12.67
 -11  -2 -13  249.37   12.21
   2  13 -11  262.77   12.71
   2  13  11  247.24   12.92
   2  13  11  254.22   12.77
  13 -11  -2  248.77   12.02
  -2  13 -11  249.07   12.53
  13 -11   2  253.41   12.13
  13  11   2  247.54   12.18
 -11   2  13  255.78   12.51
  13  11   2  249.62   12.87
 -13  11   2  251.31   12.71
  11   2 -13  243.88   12.75
  11   2  13  243.28   12.94
  11  -2  13  230.06   12.81
 -11   2  13  255.48   12.75
  -2  13  11  262.57   13.13
  13  11  -2  239.91   12.79
 -13  11  -2  253.14   12.62
 -13   0   3  196.42   10.48
   3  13   0  204.23   10.36
   3  13   0  188.35   10.42
  -3  13   0  213.79   10.62
   0   3  13  206.59   10.65
  -3  13   0  227.44   10.06
 -13   0   3  206.43    9.95
  13   0   3  214.98   10.50
 -13   0  -3  218.32    9.87
 -13   0  -3  221.39   10.52
   0  -3 -13  215.52   10.60
   0   3 -13  196.10   10.53
  13   0  -3  194.18   10.42
   2  -3 -13  283.69   14.18
  -2   3 -13  277.22   14.20
   2   3  13  258.04   14.10
  -2   3  13  288.85   14.25
  13   2   3  272.91   14.16
 -13   2  -3  274.10   14.00
  13   2  -3  294.81   14.19
  13  -2  -3  283.60   14.01
   3  13   2  279.92   14.10
 -13   2   3  296.45   14.13
  -3  13   2  306.69   13.70
   3  13   2  296.99   14.03
   2   3  13  267.61   14.34
 -13   2  -3  286.57   13.55
  -3  13  -2  268.47   14.07
 -13   2   3  301.23   13.70
   3  13  -2  280.25   14.01
   3  13  -2  308.33   14.05
  -3  13  -2  284.74   13.69
   2   3 -13  289.77   14.23
 -13  -2  -3  304.86   14.06
  -3  13   2  289.81   14.24
  13  -2   3  294.55   14.08
 -13  -2   3  264.38   14.03
 -13   4   3  101.95    5.63
   4   3  13   85.09    5.62
   4  -3 -13   93.43    5.46
   3  13  -4  115.93    5.62
  -4   3  13   97.75    5.12
  13  -4  -3   99.82    5.30
   4   3  13   92.03    5.59
  13   4  -3  104.29    5.59
 -13  -4   3  106.55    5.64
  -4   3  13  101.35    5.73
  -3  13   4   98.44    5.74
   4   3 -13  107.63    5.64
   3  13   4  100.75    5.65
  -3  13  -4   95.53    5.58
  13  -4   3   99.83    5.34
  13   4   3   84.73    5.47
   3  13  -4  110.89    5.42
 -13   4   3  106.12    5.34
 -13   4  -3   97.86    5.56
 -13   4  -3   98.53    5.16
  -4   3 -13   99.89    5.56
  -3  13  -4   94.16    5.09
  -3  13   4  106.55    5.13
   3  13   4  105.79    5.43
 -13  -4  -3  102.20    5.47
  13   6  -3  385.19   19.39
 -13   6  -3  402.06   18.88
  13   6   3  390.05   19.44
  13  -6   3  405.10   19.07
  -3  13   6  398.97   19.47
  -6   3  13  391.00   18.77
   6  -3 -13  386.94   19.28
 -13  -6  -3  405.17   19.03
 -13  -6   3  411.39   19.16
 -13   6  -3  390.57   19.17
   3  13  -6  398.33   19.13
   6   3  13  375.01   19.51
  -3  13   6  398.77   19.01
   3  13  -6  398.96   19.21
   6   3  13  395.22   19.19
   6   3 -13  397.10   19.43
  13  -6  -3  382.48   18.97
 -13   6   3  387.52   19.18
   3  13   6  409.75   19.38
  13   6   3  416.12   18.54
  -3  13  -6  395.99   18.99
   6  -3  13  385.60   19.53
   3  13   6  398.21   19.23
 -13   6   3  385.48   18.98
  -3  13  -6  399.97   19.22
  13   6  -3  402.48   18.51
  -6   3  13  377.31   19.27
  13   8   3  540.47   25.83
   3  13  -8  518.19   25.55
 -13   8   3  499.90   25.37
   3  13   8  526.61   25.61
   8   3  13  514.61   25.31
 -13  -8   3  502.28   25.26
  13  -8  -3  533.97   25.20
  -8   3  13  532.83   25.10
   8  -3  13  500.94   25.80
  -3  13  -8  532.45   25.38
  13  -8   3  541.81   25.29
 -13  -8  -3  543.48   25.19
  -8  -3 -13  548.89   24.83
  -3  13   8  530.01   25.72
   3  13  -8  519.69   25.34
   8   3  13  512.69   25.86
  -3  13   8  539.28   25.45
  13   8  -3  543.07   25.81
 -13   8   3  526.32   25.32
  -8   3  13  551.99   25.61
   8   3 -13  494.78   25.67
   3  13   8  546.53   25.64
  13   8  -3  524.20   24.79
  13   8   3  549.51   24.85
   8  -3 -13  534.27   25.63
 -13   8  -3  534.90   25.20
  -3  13  -8  551.14   25.49
 -13  10   3   76.92    4.69
  -3  13  10   71.28    4.86
  13 -10  -3   76.29    3.95
  10   3 -13   80.06    4.72
  13  10   3   67.75    4.64
  13  10  -3   81.62    4.15
 -10   3  13   72.24    4.46
  13  10  -3   74.44    4.64
  10  -3 -13   75.58    4.49
  10  -3  13   78.17    4.81
  10   3  13   71.88    4.78
 -13  10   3   76.06    4.65
 -10   3  13   77.11    4.77
 -13  10  -3   72.09    4.46
  -3  13 -10   75.75    4.66
  -3  13 -10   69.34    4.25
  13 -10   3   72.26    4.05
   3  13  10   85.85    5.02
 -13 -10  -3   76.62    4.39
   3  13  10   74.11    4.53
   3  13 -10   81.47    4.57
  13  10   3   69.93    4.11
  -3  13  10   78.87    4.46
 -10  -3 -13   71.26    4.09
   3  13  12    9.71    1.86
 -12   3  13   12.78    1.83
 -13  12  -3    9.43    1.60
  13  12  -3   20.52    1.73
 -12  -3 -13    9.88    1.33
 -13  12   3   11.99    1.92
  13  12  -3   17.89    1.95
   3  13 -12   19.65    1.80
  13 -12  -3   10.17    1.04
  12  -3 -13   12.55    1.61
 -12  -3  13   17.52    1.97
  13 -12   3   13.16    1.17
  13  12   3   14.12    1.89
 -12   3  13   12.90    1.86
   3  13  12    9.07    1.64
 -13  12   3    9.38    1.80
  13  12   3   12.79    1.49
  -3  13  12   11.26    1.32
  -3  13  12   11.99    1.64
  -3  13 -12   10.52    1.43
  12   3 -13   15.40    1.78
  12  -3  13   10.78    1.79
  -3  13  12   11.62    1.99
  12   3  13    8.15    1.70
 -13   1   4  231.70   11.50
  13  -1   4  238.97   11.52
  13   1  -4  223.76   11.47
   4  13   1  232.31   11.41
 -13  -1  -4  226.02   11.38
  -4  13  -1  212.00   11.48
   4  13   1  230.92   11.48
 -13   1  -4  233.54   10.92
   1   4  13  228.79   11.65
   1  -4 -13  214.28   11.48
  -1   4  13  221.86   11.62
  13  -1  -4  230.61   11.42
 -13   1   4  243.69   11.08
 -13  -1   4  234.04   11.52
   1   4  13  225.48   11.75
  -4  13  -1  230.56   10.98
  -4  13   1  237.34   10.96
  -4  13   1  224.99   11.59
 -13   1  -4  222.84   11.40
 -13  -1   4  232.90   10.93
   1   4 -13  236.45   11.62
  -1   4 -13  231.10   11.57
   4  13  -1  234.35   11.46
  13   1   4  211.47   11.47
   4  13  -1  238.48   11.43
  -3   4  13  104.01    5.85
  13   3   4   98.62    5.61
 -13   3  -4   94.87    5.13
   3   4 -13  101.26    5.65
   3   4  13   95.07    5.74
   4  13  -3  117.23    5.55
   4  13  -3  117.11    5.67
  13   3  -4  111.66    5.68
  13  -3  -4   96.24    5.36
   3   4  13   93.17    5.66
  13  -3   4  103.50    5.45
  -4  13  -3   94.99    5.59
 -13   3   4  103.62    5.34
 -13   3   4   99.96    5.64
   4  13   3   92.45    5.57
   4  13   3   92.78    5.41
  -3   4  13  107.74    5.10
  -4  13   3  107.21    5.07
  -4  13   3   95.15    5.72
   3  -4 -13   99.22    5.55
 -13  -3  -4  109.36    5.58
  -4  13  -3  102.75    5.07
  -3   4 -13   94.47    5.56
 -13   3  -4   92.07    5.52
 -13  -3   4  105.71    5.68
 -13   5  -4  120.93    6.04
  -4  13  -5  122.94    6.47
   4  13   5  112.43    6.46
 -13   5   4  106.27    6.13
 -13   5  -4  120.31    6.39
   5   4  13  112.53    6.42
  -4  13  -5  117.60    5.91
   5  -4 -13  125.55    6.37
   5   4 -13  112.60    6.37
  13  -5  -4  110.23    6.03
  13  -5   4  122.17    6.17
  -4  13   5  113.05    5.92
   4  13   5  116.12    6.25
  -4  13   5  118.28    6.65
  13   5   4  121.64    5.72
  -5   4  13  116.84    6.54
  -5   4  13  119.85    5.98
 -13   5   4  112.72    6.39
 -13  -5  -4  118.63    6.25
   4  13  -5  117.42    6.30
  13   5  -4  109.60    6.35
 -13  -5   4  122.70    6.42
   5   4  13  120.72    6.59
   4  13  -5  117.68    6.26
  13   5   4  124.80    6.50
   4  13   7  539.82   25.92
  -4  13  -7  558.51   25.81
  -7   4  13  535.28   25.34
   7   4  13  530.86   25.70
 -13  -7  -4  555.63   25.51
   7   4 -13  526.35   26.04
  13  -7   4  541.65   25.68
  13  -7  -4  542.49   25.59
  -4  13  -7  531.82   25.61
  13   7   4  568.87   25.17
  -7  -4 -13  539.75   25.03
   4  13  -7  545.92   25.66
   4  13   7  520.94   25.81
  13   7   4  504.93   26.04
   7  -4  13  532.38   26.17
 -13   7   4  525.05   25.60
  -4  13   7  549.32   26.07
  -7   4  13  535.55   25.90
 -13   7   4  520.90   25.69
   4  13  -7  563.52   25.95
  13   7  -4  537.37   25.08
  13   7  -4  520.83   26.04
 -13   7  -4  531.55   25.45
   7  -4 -13  514.53   25.86
  -4  13   7  537.13   25.65
   9   4  13  206.24   11.09
   4  13  -9  218.82   10.85
  13  -9  -4  209.56   10.34
   9   4  13  213.56   10.78
  -9   4  13  211.85   11.01
  -9  -4 -13  216.28   10.23
  -9   4  13  192.42   10.51
   4  13   9  213.02   11.03
   4  13   9  211.08   10.87
  13  -9   4  227.32   10.53
  13   9  -4  225.70   10.31
 -13   9  -4  212.17   10.66
 -13   9   4  206.77   10.87
  -4  13  -9  203.78   10.83
  13   9  -4  205.15   10.95
 -13  -9  -4  213.25   10.58
  13   9   4  207.18   11.03
   9   4 -13  208.36   10.94
  -4  13   9  216.24   10.66
   4  13  -9  229.93   10.84
   9  -4 -13  208.93   10.78
   9  -4  13  212.52   11.07
  -4  13  -9  200.38   10.54
  13   9   4  218.67   10.35
 -13   9   4  200.81   10.81
  -4  13   9  221.44   11.26
  13  11   4  166.38    8.41
  13 -11   4  179.77    8.36
  11   4  13  164.24    8.67
 -11   4  13  162.65    8.87
  13  11  -4  150.27    8.83
  -4  13  11  173.81    8.74
   4  13  11  161.44    8.85
  11  -4 -13  165.54    8.71
   4  13 -11  172.49    8.84
 -13  11   4  176.29    8.91
  -4  13 -11  164.83    8.59
  -4  13  11  178.90    8.40
 -11   4  13  171.95    8.65
 -13  11   4  177.10    8.99
 -13  11  -4  167.39    8.73
   4  13  11  146.33    8.91
  13 -11  -4  165.28    8.15
  11   4 -13  173.37    8.93
 -11  -4 -13  166.51    8.29
  13  11   4  162.93    8.96
  11  -4  13  158.40    8.90
  11   4  13  153.21    8.98
  13  11  -4  171.29    8.35
  -4  13  11  166.20    9.23
   0   5  13  179.20    9.25
   5  13   0  175.82    8.91
 -13   0  -5  171.65    8.89
  -5  13   0  166.19    9.04
   0   5 -13  181.83    9.07
  13   0   5  169.71    8.98
   5  13   0  177.45    8.95
 -13   0   5  169.92    9.00
 -13   0   5  183.22    8.57
   0   5  13  177.85    9.20
  13   0  -5  166.74    8.89
   2   5  13   20.78    1.96
  13  -2   5   16.53    1.62
  13   2   5   22.88    1.84
   2   5 -13   13.46    1.56
   5  13   2   17.70    1.81
 -13  -2  -5   14.87    1.67
  -2   5  13   16.28    1.32
 -13   2   5   16.02    1.77
   5  13  -2   12.98    1.53
   5  13  -2   15.55    1.55
  13   2  -5   11.72    1.56
   2  -5 -13   19.12    1.79
 -13   2   5   12.60    1.42
  -5  13  -2   19.51    1.86
  -5  13   2   16.93    1.85
  -2   5 -13   15.31    1.62
 -13   2  -5   18.36    1.38
  -5  13  -2   19.24    1.13
  13  -2  -5   16.40    1.61
   2   5  13   21.52    2.11
   5  13   2   17.03    1.66
 -13   2  -5   21.75    1.87
 -13  -2   5   18.26    1.88
  -2   5  13   15.91    1.90
  13   4   5  124.00    6.47
   5  13   4  128.95    6.32
 -13   4  -5  117.86    6.31
 -13   4   5  118.04    6.16
   5  13   4  123.19    6.44
   4   5  13  121.36    6.58
  -5  13  -4  110.92    5.78
   4   5  13  122.65    6.54
  -4   5  13  102.58    6.42
   4   5 -13  117.64    6.38
  -5  13   4  110.16    6.52
   5  13  -4  111.86    6.19
  13  -4  -5  127.45    6.15
  13   4  -5  124.24    6.44
  -5  13  -4  106.70    6.34
   5  13  -4  108.45    6.19
  -5  13   4  115.46    5.78
  13  -4   5  114.42    6.16
  -4   5 -13  124.20    6.39
 -13  -4  -5  107.85    6.15
  -4   5  13  108.97    5.83
 -13  -4   5  118.32    6.37
 -13   4   5  108.40    6.31
   4  -5 -13  113.22    6.28
 -13   4  -5  127.68    6.01
  -5  13  -6   62.50    4.05
 -13   6   5   62.14    4.07
   6  -5 -13   69.40    3.94
   6   5  13   67.43    4.15
  13   6   5   71.74    3.52
  13   6  -5   56.80    4.00
  13   6   5   68.61    4.16
  -5  13   6   67.41    4.28
  -6   5  13   66.63    3.68
   5  13  -6   57.68    3.87
  13  -6  -5   65.19    3.65
 -13  -6  -5   65.78    3.85
   6   5  13   70.38    4.20
   6   5 -13   51.23    3.84
  -5  13  -6   64.53    3.53
  -5  13   6   68.96    3.56
 -13  -6   5   57.84    3.95
 -13   6   5   57.98    3.85
  -6   5  13   57.74    4.09
   5  13   6   77.75    4.28
   5  13   6   77.71    4.04
 -13   6  -5   71.29    3.78
  13  -6   5   66.76    3.74
   5  13  -6   55.49    3.77
 -13   8   5  106.56    6.14
  13   8  -5  110.58    5.61
   8  -5  13  116.33    6.38
  13   8  -5  107.04    6.19
   8   5  13  118.23    6.24
   5  13   8  123.31    6.23
  13   8   5  111.89    5.70
   5  13   8  121.84    6.40
   5  13  -8  108.67    6.04
   8   5 -13  115.99    6.30
  -5  13  -8  112.20    6.22
  13   8   5  106.23    6.23
 -13   8  -5  110.92    5.94
   8  -5 -13  105.58    6.00
  -5  13  -8  109.27    5.79
 -13  -8   5  111.24    6.18
   8   5  13  108.46    6.37
  13  -8  -5  117.30    5.71
 -13   8   5  106.53    6.18
  -8   5  13  108.80    6.37
  -8   5  13  104.63    5.85
  13  -8   5  107.24    5.84
  -5  13   8  102.82    6.38
   5  13  -8  114.06    6.13
  -8  -5 -13  104.10    5.46
 -13  -8  -5  110.52    5.92
 -10   5  13  176.83    9.29
 -10   5  13  176.40    8.87
   5  13 -10  190.71    9.18
  -5  13 -10  157.42    8.73
   5  13  10  170.73    9.25
 -13 -10  -5  180.23    8.78
  10   5  13  171.79    9.33
  13  10   5  174.33    8.66
  13 -10   5  185.92    8.72
  13  10  -5  185.97    8.61
 -13  10   5  174.70    9.12
  13 -10  -5  164.87    8.49
  10   5 -13  173.96    9.18
  -5  13  10  182.03    9.48
  -5  13 -10  172.03    9.10
 -10  -5 -13  173.48    8.44
  10   5  13  170.19    8.98
  10  -5 -13  170.87    8.94
  10  -5  13  164.72    9.17
   5  13  10  159.74    9.09
  13  10  -5  167.57    9.16
   5 -13 -10  167.54    8.67
 -13  10   5  168.21    9.16
 -13  10  -5  167.33    8.92
  13  10   5  169.59    9.26
  13  12   5   95.76    5.44
  12   5  13  103.34    6.08
   5 -13 -12  111.24    5.53
  13  12  -5  101.56    5.40
   5  13 -12  101.36    5.79
 -13  12   5   92.78    5.89
 -12  -5 -13   99.49    5.28
  13 -12   5  103.90    5.30
  12   5 -13   95.81    5.88
 -12   5  13   92.62    5.87
  12   5  13  106.23    5.72
 -13  12   5  102.07    5.93
 -12   5  13   93.81    5.65
  12  -5  13  101.17    5.92
 -13  12  -5   96.74    5.75
  13  12  -5   97.59    5.92
  12  -5 -13   97.68    5.62
  -5  13  12  104.90    5.42
   5  13  12  112.01    6.02
  13  12   5   99.20    5.95
   5  13  12  102.88    6.08
  13 -12  -5  103.17    5.07
  -5  13 -12   94.30    5.53
  -5  13  12   96.92    6.23
  13   1   6   71.97    3.97
  13   1  -6   59.20    3.81
 -13  -1  -6   62.25    3.77
 -13   1   6   55.06    3.88
   1   6  13   72.46    4.18
  -6  13  -1   67.42    4.00
   1   6  13   66.96    4.23
   6  13   1   58.75    3.82
 -13  -1   6   68.98    4.05
  -1   6  13   66.00    4.15
 -13   1  -6   67.45    3.86
   6  13   1   70.60    3.87
 -13  -1   6   63.92    3.47
   6  13  -1   52.04    3.70
  13  -1   6   64.15    3.84
  -1   6 -13   63.52    3.85
  -1   6  13   64.43    4.07
  13  -1  -6   59.49    3.72
   1   6 -13   56.25    3.83
 -13   1   6   53.27    3.52
   6  13  -1   56.74    3.70
  -6  13   1   62.86    4.05
  13   3   6  392.61   19.31
   3  -6 -13  396.37   19.17
 -13   3   6  390.82   18.80
  13   3  -6  391.62   19.24
  13  -3  -6  391.96   19.01
 -13  -3  -6  396.64   18.87
   6  13   3  407.17   19.20
 -13   3   6  367.60   18.97
   3   6  13  404.30   19.48
  -3   6  13  381.93   18.43
   6  13   3  397.22   19.04
 -13   3  -6  388.97   18.95
  -3   6 -13  401.49   19.23
   6  13  -3  369.79   18.84
   3   6 -13  401.17   19.30
   6  13  -3  408.42   19.19
   3   6  13  394.05   19.22
  -6  13   3  387.98   19.25
  -6  13  -3  377.12   19.05
  13  -3   6  387.94   19.11
  -6  13  -3  395.08   18.61
 -13  -3   6  399.33   19.06
  -3   6  13  392.62   19.30
   6 -13  -5   68.12    3.31
  13  -5  -6   63.59    3.62
   6  13   5   63.30    4.03
   5  -6 -13   68.96    3.90
  13   5   6   67.15    3.46
  -6  13   5   67.22    4.22
  -5   6 -13   68.47    3.95
  13  -5   6   71.36    3.86
  13   5  -6   54.18    3.86
 -13   5   6   66.20    3.91
  -6  13  -5   62.63    3.40
 -13  -5   6   57.78    3.86
 -13  -5  -6   61.84    3.79
  -6  13  -5   66.11    4.02
   6  13  -5   56.61    3.80
   5   6  13   67.95    4.14
   5   6  13   57.55    3.99
   6  13  -5   51.61    3.68
  -5   6  13   62.45    4.23
   5   6 -13   54.87    3.83
  13   5   6   71.12    4.14
 -13   5   6   62.02    4.01
 -13   5  -6   76.49    3.76
  -5   6  13   64.52    3.56
   6  13   5   66.06    3.93
  -6  13  -7   25.27    1.74
  13  -7   6   23.41    1.95
  -7   6  13   25.74    2.47
   6  13   7   24.97    2.34
 -13  -7  -6   26.69    2.16
   6  13  -7   21.88    2.09
   7   6  13   23.44    2.29
   6 -13  -7   24.13    1.67
  13   7   6   24.76    2.36
 -13  -7   6   26.60    2.35
  13   7  -6   20.70    2.10
  13  -7  -6   26.88    1.82
   6  13  -7   21.66    2.11
   7  -6 -13   27.81    2.17
 -13   7   6   27.82    2.42
  13   7   6   26.16    1.88
  -6  13   7   28.74    2.68
   6  13   7   25.56    2.10
  -6  13  -7   21.85    2.21
  -7   6  13   23.50    1.93
   7   6  13   23.94    2.33
 -13   7   6   21.45    2.16
   7   6 -13   24.22    2.13
 -13   7  -6   22.93    1.96
   6  13  -9   66.70    4.04
   6 -13  -9   61.95    3.59
  -9   6  13   64.45    4.26
   9   6  13   63.85    4.13
  -6  13  -9   64.17    4.12
   9  -6  13   56.34    4.12
   6  13   9   61.15    4.06
   9   6 -13   69.94    4.19
  -9   6  13   60.24    3.85
   6  13  -9   63.36    4.01
  13   9  -6   67.25    4.23
   9  -6 -13   66.45    3.94
 -13   9   6   62.57    4.17
   6  13   9   65.17    4.27
  -6  13   9   71.66    4.52
  13   9   6   66.08    3.77
  -9  -6 -13   66.98    3.42
  13  -9  -6   63.56    3.58
 -13  -9  -6   68.88    3.84
 -13   9   6   63.56    4.17
  13   9  -6   63.40    3.60
  13  -9   6   69.12    3.80
  13   9   6   69.08    4.24
 -13   9  -6   64.97    3.99
   9   6  13   63.82    4.31
  -6  13  -9   60.59    3.66
  13  11   6   48.49    3.43
   6  13  11   50.89    3.48
 -11  -6 -13   42.31    2.74
  -6  13 -11   46.91    3.36
 -11   6  13   44.37    3.27
  13  11  -6   42.60    3.39
 -13  11  -6   44.84    3.27
  -6  13  11   42.16    3.72
  13  11  -6   48.15    2.93
  11   6  13   47.68    3.30
  -6  13  11   42.65    3.02
  13  11   6   50.60    3.13
  11   6 -13   46.11    3.45
 -13  11   6   48.98    3.46
  11  -6 -13   49.68    3.15
   6  13  11   48.81    3.60
 -11   6  13   41.80    3.48
  11   6  13   45.65    3.49
   6  13 -11   43.07    3.19
  -6  13 -11   50.85    3.10
   6 -13 -11   47.48    2.93
  11  -6  13   49.41    3.46
  13 -11  -6   52.07    2.72
 -13  11   6   47.43    3.57
  13 -11   6   46.47    2.92
 -13   0   7  131.94    7.00
   7  13   0  130.27    6.85
   0   7 -13  124.99    6.93
   7  13   0  121.41    6.83
  -7  13   0  124.72    7.05
 -13   0  -7  133.65    6.85
 -13   0   7  132.64    6.63
   0   7  13  128.95    7.14
  13   0  -7  118.98    6.80
  13   0   7  138.59    7.02
   0   7  13  130.64    7.18
  13  -2  -7  186.11    9.64
 -13   2   7  184.96    9.72
   2   7  13  193.13    9.96
 -13   2  -7  193.14    9.67
  13  -2   7  209.64    9.83
   2  -7 -13  183.76    9.68
   2   7  13  196.40   10.01
   7  13  -2  182.99    9.70
 -13   2   7  196.77    9.54
   7  13  -2  189.88    9.59
  -7  13  -2  191.20    9.81
 -13  -2  -7  199.57    9.62
  13   2   7  189.25    9.85
  -2   7  13  180.82    9.92
  13   2  -7  184.53    9.76
  -2   7 -13  189.26    9.76
 -13  -2   7  180.62    9.73
   7  13   2  179.61    9.69
  -7  13   2  203.32   10.00
   7  13   2  177.60    9.62
   2   7 -13  192.63    9.83
  13  -4  -7  546.66   25.51
 -13   4   7  551.19   25.33
  13   4   7  491.01   25.72
  -7  13  -4  520.90   25.46
 -13   4  -7  527.66   25.35
 -13   4   7  521.37   25.41
   4   7  13  532.45   25.59
   4   7  13  517.77   25.90
   4   7 -13  541.69   25.78
  13   4  -7  568.17   25.83
   7  13  -4  551.69   25.71
  13  -4   7  534.35   25.62
  -7  13  -4  533.60   25.11
   7  13   4  533.25   25.69
  -4   7  13  504.33   25.60
  -4   7  13  534.68   24.87
   7  13  -4  530.72   25.25
  -4   7 -13  551.34   25.72
 -13  -4  -7  522.25   25.16
  -7  13   4  499.39   25.59
   4  -7 -13  528.89   25.60
 -13  -4   7  537.51   25.44
   7  13   4  517.98   25.37
  -7  13   6   23.99    2.42
 -13  -6  -7   24.33    2.13
  -6   7  13   24.34    2.47
  -7  13  -6   24.25    2.29
  13  -6  -7   24.11    1.86
  13  -6   7   24.46    1.97
  -6   7  13   27.00    1.96
   6  -7 -13   24.30    2.04
 -13   6  -7   25.80    2.03
 -13   6   7   23.27    2.17
   7 -13  -6   24.51    1.55
   7  13  -6   22.24    2.11
  13   6   7   26.37    1.85
   6   7  13   23.13    2.28
 -13  -6   7   24.59    2.33
   7  13  -6   21.27    2.03
  -7  13  -6   23.89    1.64
   6   7 -13   23.54    2.20
   7  13   6   23.54    2.07
   7  13   6   26.41    2.32
  13   6  -7   23.71    2.17
 -13   6   7   25.58    2.32
  -6   7 -13   28.06    2.16
  13   6   7   24.67    2.30
   6   7  13   20.25    2.24
  13  -8   7  192.42    9.71
  13   8   7  208.08    9.54
  -8   7  13  196.60   10.20
   7  13  -8  188.85    9.73
 -13  -8  -7  199.97    9.58
 -13   8  -7  186.51    9.68
 -13   8   7  192.28    9.90
  -7  13  -8  197.27    9.52
 -13   8   7  191.05    9.95
  -8   7  13  187.93    9.55
   7  13   8  177.19    9.89
  13  -8  -7  180.66    9.47
   8   7  13  183.34    9.91
   7 -13  -8  189.42    9.38
  13   8   7  188.25   10.05
   8   7 -13  198.41   10.08
   7  13  -8  189.56    9.93
  13   8  -7  197.56   10.07
  -7  13   8  180.22   10.15
  -7  13  -8  200.02   10.02
  -8  -7 -13  188.63    9.06
   7  13   8  195.47   10.01
   8   7  13  178.84   10.08
   8  -7 -13  198.63    9.79
  10   7  13  120.71    7.11
 -10   7  13  122.16    7.18
  -7  13 -10  124.27    6.61
  -7  13 -10  132.10    7.10
  13 -10  -7  124.51    6.39
   7  13 -10  133.32    7.06
  13 -10   7  134.57    6.71
 -13  10   7  125.76    7.13
  13  10   7  122.56    7.09
   7 -13 -10  127.88    6.49
  10   7  13  120.16    6.89
   7  13  10  129.29    7.08
  10  -7 -13  124.79    6.73
  10  -7  13  127.22    7.06
  -7  13  10  125.86    7.36
 -13 -10  -7  119.35    6.54
 -13  10  -7  127.13    6.86
  10   7 -13  132.19    7.09
  13  10  -7  121.22    7.02
  -7  13  10  137.17    6.74
 -10   7  13  116.22    6.69
 -10  -7 -13  113.44    6.20
 -13  10   7  123.39    6.95
  13  10   7  124.39    6.60
  13  10  -7  134.43    6.51
   7  13  10  128.87    7.07
  12   7 -13  260.00   13.11
 -13  12  -7  256.82   12.82
  -7  13  12  269.79   12.55
  -7  13  12  253.36   13.32
 -12  -7 -13  237.67   12.16
 -13  12   7  256.74   12.89
  12  -7  13  254.39   13.01
  12  -7 -13  269.30   12.76
  13  12   7  255.09   12.55
  13  12   7  255.54   13.15
  12   7  13  247.67   12.68
  -7  13 -12  240.40   12.84
  -7  13 -12  253.72   12.66
  13 -12   7  265.26   12.57
 -13  12   7  260.49   13.15
  13 -12  -7  245.93   12.24
   7  13  12  240.31   12.90
   7 -13 -12  250.57   12.53
   7  13 -12  239.73   12.92
  13  12  -7  247.69   12.41
  13  12  -7  255.66   13.11
  12   7  13  243.41   13.16
   7  13  12  246.56   13.03
 -12   7  13  247.52   13.02
 -12   7  13  265.23   12.74
  -1   8  13 1150.97   54.23
 -13   1   8 1120.88   53.09
  -1   8  13 1114.56   53.56
  -8  13  -1 1131.47   53.46
 -13   1  -8 1152.98   53.20
 -13  -1  -8 1123.20   53.11
   1   8  13 1180.17   54.29
 -13   1   8 1134.82   53.32
  -1   8  13 1128.12   52.63
   1   8 -13 1149.53   54.07
  -8  13   1 1143.80   53.51
  -1   8 -13 1152.04   54.04
  13   1   8 1132.36   54.11
  13  -1  -8 1110.28   53.93
   8  13  -1 1153.04   53.20
   8  13  -1 1170.98   54.09
 -13  -1   8 1152.49   53.02
 -13  -1   8 1118.64   53.30
   1   8  13 1118.47   53.54
  13  -1   8 1105.77   54.03
   8  13   1 1100.43   54.02
   8  13   1 1125.86   53.21
  13   1  -8 1173.47   54.06
  13  -3  -8  542.38   25.21
  13   3   8  497.70   25.40
   8  13  -3  524.87   24.89
  13   3  -8  513.61   25.38
  -8  13  -3  523.07   24.68
   8  13   3  519.32   25.35
   3   8  13  516.46   25.51
   8  13  -3  517.68   25.35
  13  -3   8  523.73   25.32
  -3   8 -13  519.23   25.30
   3  -8 -13  512.14   25.22
  -8  13   3  526.42   25.30
   3   8 -13  515.70   25.39
  -3   8  13  534.50   24.47
   8  13   3  548.26   25.03
  -8  13  -3  487.04   25.05
 -13  -3  -8  521.17   24.83
  -3   8  13  516.32   25.32
 -13   3  -8  535.06   24.98
 -13   3   8  543.20   24.97
 -13  -3   8  522.47   25.07
 -13   3   8  525.77   25.05
   3   8  13  530.04   25.29
  -8  13  -5  116.18    5.62
  -5   8 -13  111.52    6.14
 -13  -5  -8  111.86    5.99
   8  13  -5  108.67    6.18
 -13  -5   8  117.39    6.31
  13   5  -8  112.57    6.30
 -13   5   8  105.81    6.18
   8  13   5  107.54    6.20
   8  13   5  112.99    6.20
  -8  13   5  104.71    6.45
  -8  13  -5  122.27    6.38
  13   5   8  124.52    6.48
   8 -13  -5  107.25    5.47
  -5   8  13  110.60    6.53
   8  13  -5  105.59    5.98
  13  -5  -8  108.90    5.94
 -13   5   8  108.27    6.15
   5   8  13  100.56    6.26
   5   8  13  115.03    6.42
  13   5   8  122.88    5.83
   5   8 -13  109.86    6.27
   5  -8 -13  119.23    6.12
  -5   8  13  114.03    5.77
  13  -5   8  113.13    6.13
  -7   8  13  188.29    9.44
   7   8  13  190.97   10.10
 -13   7  -8  185.37    9.58
 -13   7   8  197.07    9.89
  13  -7  -8  198.33    9.55
   7  -8 -13  190.38    9.67
 -13  -7   8  183.97    9.81
  13  -7   8  188.72    9.72
   8  13  -7  192.80    9.93
  -8  13  -7  176.24    9.79
  -8  13   7  193.73   10.21
   8  13   7  202.24   10.00
   7   8  13  192.78    9.95
  13   7   8  194.55   10.06
  13   7  -8  176.88    9.89
  -7   8 -13  203.40    9.85
 -13  -7  -8  181.19    9.43
   8  13   7  190.98    9.82
  -8  13  -7  182.62    9.35
  13   7   8  192.18    9.43
  -7   8  13  173.63    9.99
   8  13  -7  186.95    9.64
   8 -13  -7  191.07    9.24
   7   8 -13  192.25    9.99
 -13   7   8  196.47    9.84
   9  -8 -13  129.38    6.86
  13  -9   8  125.59    6.85
   8 -13  -9  131.36    6.55
  13   9  -8  127.21    7.17
 -13   9   8  141.28    7.21
  13   9   8  136.11    6.80
   8  13   9  133.76    7.17
   8  13   9  140.36    7.28
 -13   9   8  131.99    7.25
 -13  -9  -8  129.91    6.69
  13  -9  -8  135.27    6.66
  -8  13  -9  125.47    7.10
  13   9   8  125.45    7.20
   9   8  13  127.47    7.10
   9   8 -13  118.03    7.07
  -9   8  13  127.40    7.37
  -8  13  -9  125.19    6.66
 -13   9  -8  120.03    6.89
  -9   8  13  131.77    6.84
   8  13  -9  120.89    7.04
   8  13  -9  132.97    6.94
  -8  13   9  130.93    7.52
  -8  13   9  129.00    6.87
   9   8  13  121.13    7.22
  -9  -8 -13  124.62    6.25
  11  -8 -13  203.15    9.64
  13  11  -8  168.72    9.30
  13  11   8  196.59   10.05
  11  -8  13  192.62    9.94
  -8  13 -11  185.40    9.49
  -8  13  11  194.40    9.56
  11   8  13  183.53    9.69
 -11  -8 -13  182.74    9.04
  11   8 -13  165.61    9.83
 -11   8  13  178.79    9.96
  -8  13 -11  198.99    9.91
 -13  11   8  184.00    9.75
  13  11   8  185.58    9.53
  11   8  13  184.16   10.04
 -13  11   8  187.89   10.04
   8 -13 -11  189.78    9.37
  13 -11  -8  187.72    9.24
  13 -11   8  187.02    9.54
   8  13  11  180.66    9.82
   8  13 -11  172.98    9.85
   8  13  11  196.57   10.05
  -8  13  11  190.77   10.28
 -11   8  13  185.25    9.59
 -13  11  -8  190.12    9.76
  -9  13   0   47.17    3.47
   9  13   0   52.00    3.24
 -13   0   9   48.34    3.10
 -13   0   9   47.40    3.49
   0   9  13   38.96    3.37
   0   9 -13   44.40    3.18
   0   9  13   43.59    3.33
 -13   0  -9   43.30    3.12
  13   0  -9   43.83    3.17
   9  13   0   53.02    3.28
  13   0   9   43.56    3.20
 -13  -2  -9  636.48   31.25
  13  -2  -9  661.48   31.79
  -9  13  -2  628.94   31.55
  13   2  -9  681.70   31.96
   9  13  -2  681.41   31.34
   9  13   2  674.23   31.99
  -2   9  13  659.70   30.86
  -2   9 -13  656.42   31.86
   2   9  13  675.07   32.12
  13  -2   9  656.24   31.92
 -13   2   9  678.32   31.42
  13   2   9  611.15   31.92
 -13   2   9  657.51   31.51
  -2   9  13  623.05   31.74
  -2   9  13  643.96   32.02
   9  13  -2  695.91   32.00
  -9  13   2  660.54   31.75
   2   9  13  662.15   31.78
 -13   2  -9  647.57   31.35
   9  13   2  696.95   31.45
   2   9 -13  691.63   32.00
 -13  -2   9  694.92   31.59
   4   9 -13  222.10   10.99
 -13  -4   9  214.85   10.86
  -4   9 -13  208.98   10.82
  -9  13  -4  203.73   10.20
  13  -4   9  231.61   10.96
   4   9  13  225.00   11.12
  13   4   9  199.95   10.97
   9  13   4  203.13   10.94
   4   9  13  211.29   11.07
   9  13  -4  212.74   10.61
   9  13   4  202.23   10.69
  -4   9  13  211.44   11.13
  -9  13  -4  217.96   10.94
 -13  -4  -9  209.02   10.53
   9  13  -4  208.54   10.91
   4  -9 -13  212.91   10.75
 -13   4   9  203.72   10.72
  13   4  -9  228.78   11.06
 -13   4   9  210.66   10.82
  13  -4  -9  196.43   10.65
  -4   9  13  216.66   10.30
  -9  13   4  219.03   11.16
   9  13   6   65.10    4.17
  -9  13   6   70.97    4.52
  13  -6   9   70.61    4.10
   9 -13  -6   69.03    3.39
  13   6   9   63.81    3.75
   9  13   6   66.60    4.08
  -9  13  -6   59.79    3.47
  -6   9  13   65.05    3.76
   9  13  -6   66.36    4.11
  13   6  -9   61.17    4.13
   6   9 -13   67.47    4.18
   6   9  13   62.34    4.20
 -13   6   9   68.72    4.22
   9  13  -6   68.27    3.99
   6   9  13   69.22    4.36
  13   6   9   55.16    4.10
  -9  13  -6   62.70    4.17
  -6   9 -13   68.18    4.02
  -6   9  13   64.93    4.39
 -13  -6  -9   63.39    3.80
 -13   6   9   73.19    4.23
   6  -9 -13   55.73    3.78
 -13  -6   9   62.53    4.16
  13  -6  -9   66.85    3.83
   8   9  13  128.82    7.13
  -9  13   8  131.00    7.45
  -9  13  -8  130.38    6.60
   8  -9 -13  132.17    6.87
  -8   9 -13  125.32    6.91
  13  -8  -9  119.45    6.65
   9 -13  -8  126.73    6.43
 -13   8  -9  132.15    6.94
 -13   8   9  123.23    7.13
 -13  -8  -9  131.23    6.64
  13   8   9  140.97    6.84
   9  13  -8  121.69    6.81
  -9  13  -8  135.60    7.15
  -9  13   8  132.29    6.96
   9  13   8  119.95    7.11
  -8   9  13  124.94    7.38
  -8   9  13  136.54    6.81
   9  13   8  126.17    7.02
   8   9  13  129.04    7.33
   9  13  -8  129.67    7.12
   8   9 -13  118.70    7.04
 -13   8   9  119.66    7.00
  13  -8   9  134.94    6.95
  13   8   9  127.25    7.27
  13   8  -9  131.05    7.22
   9  13  10  498.06   24.13
  13 -10  -9  480.61   23.45
   9 -13 -10  489.26   23.41
  10  -9 -13  495.07   23.68
  -9  13 -10  487.06   23.56
  13  10  -9  452.75   24.00
  -9  13 -10  490.50   23.76
 -13  10  -9  492.10   23.63
  13 -10   9  517.18   23.80
  10   9 -13  499.62   24.13
  13  10   9  508.70   23.46
 -13  10   9  480.27   23.90
 -10   9  13  500.79   24.06
   9  13 -10  478.41   24.00
  10   9  13  489.84   24.22
   9  13  10  469.66   23.65
 -13  10   9  483.86   23.63
  13  10   9  494.34   24.19
  10   9  13  473.13   23.64
 -13 -10  -9  486.72   23.17
 -10   9  13  494.47   23.45
  -9  13  10  491.80   23.49
  -9  13  10  494.29   24.11
  12   9 -13  196.10   10.47
  12  -9 -13  195.50   10.01
  12   9  13  189.95   10.54
 -13  12  -9  203.05   10.30
  13 -12   9  203.03   10.08
 -12  -9 -13  199.12    9.55
  -9  13 -12  200.98   10.38
 -13  12   9  192.64   10.21
  -9  13  12  192.06    9.97
  12   9  13  211.79   10.27
 -12   9  13  183.73   10.04
   9  13  12  200.50   10.38
  12  -9  13  188.05   10.30
 -12   9  13  194.03   10.54
  13  12  -9  182.60    9.81
  13  12   9  203.38   10.07
   9  13 -12  186.51   10.35
   9  13  12  199.40   10.55
  13  12   9  201.16   10.57
 -13  12   9  189.56   10.54
  -9  13 -12  192.64    9.99
  13  12  -9  199.44   10.50
  -9  13  12  196.77   10.70
  13 -12  -9  187.84    9.69
   9 -13 -12  202.45    9.89
  10  13  -1  252.87   13.83
 -13   1  10  281.51   13.65
 -10  13  -1  271.06   13.86
 -13  -1  10  274.19   13.75
  13  -1 -10  292.54   13.86
 -13   1  10  277.98   13.75
  10  13  -1  268.95   13.51
   1  10 -13  270.22   13.85
 -10  13   1  267.69   13.87
 -13  -1  10  278.54   13.54
  13  -1  10  274.14   13.93
  10  13   1  294.61   13.63
  10  13   1  279.75   13.95
  -1  10 -13  292.80   13.89
   1  10  13  274.91   14.00
 -13  -1 -10  271.42   13.51
   1  10  13  280.70   14.10
  -1  10  13  256.22   14.00
  13   1 -10  271.26   13.86
 -13   1 -10  280.67   13.59
  13   1  10  262.57   13.94
  -1  10  13  278.99   14.02
  -1  10  13  286.84   13.03
 -10  13  -3   79.00    4.75
  10  13  -3   73.00    4.55
   3  10  13   77.38    4.74
 -13   3  10   75.02    4.57
  13   3  10   74.16    4.66
  -3  10 -13   72.27    4.45
  13  -3 -10   71.84    4.41
  13   3 -10   83.25    4.74
  -3  10  13   75.20    5.00
 -10  13   3   73.79    4.82
  13  -3  10   83.40    4.70
 -10  13  -3   74.12    3.77
 -13  -3 -10   73.53    4.36
   3 -10 -13   78.65    4.44
  -3  10  13   81.55    4.05
  10  13  -3   82.18    4.43
  10  13   3   68.68    4.37
   3  10  13   64.25    4.66
  10  13   3   67.81    4.53
 -13   3  10   73.01    4.59
 -13  -3  10   77.36    4.70
   3  10 -13   80.66    4.67
  -5  10 -13  168.51    8.94
   5  10 -13  180.71    9.17
  13  -5  10  178.91    9.09
 -10  13  -5  162.47    9.02
  13   5  10  168.64    8.64
  13   5 -10  174.70    9.14
  13   5  10  159.28    9.14
  10  13  -5  174.14    9.11
   5  10  13  161.08    9.16
  13  -5 -10  168.22    8.81
   5 -10 -13  158.01    8.78
  10  13  -5  177.64    8.78
 -13   5  10  175.45    9.03
  -5  10  13  168.04    9.32
   5  10  13  168.11    9.19
 -13  -5 -10  171.99    8.66
  -5  10  13  180.48    8.56
 -10  13   5  174.48    9.29
  10  13   5  177.32    9.19
 -13   5  10  185.11    9.13
  10  13   5  176.55    8.90
  10 -13  -5  167.04    8.25
 -10  13  -5  168.25    8.40
 -13  -5  10  176.74    9.06
 -13   7  10  117.64    6.88
 -10  13  -7  132.96    6.96
 -10  13   7  121.08    6.71
   7  10  13  116.85    6.94
  10  13  -7  126.88    6.91
 -10  13  -7  122.55    6.25
  10 -13  -7  126.41    6.12
  10  13   7  123.71    6.93
 -10  13   7  126.09    7.20
 -13   7  10  110.73    6.72
  13   7 -10  126.33    6.93
   7  10 -13  113.30    6.77
   7  10  13  127.44    6.98
  13  -7 -10  120.54    6.49
   7 -10 -13  124.41    6.54
  -7  10  13  110.65    7.01
  13   7  10  128.80    6.57
  10  13   7  121.38    6.71
  -7  10  13  120.50    6.42
  10  13  -7  125.86    6.59
  13   7  10  124.25    7.03
  -7  10 -13  125.30    6.69
 -13  -7 -10  116.28    6.33
  13  -7  10  132.74    6.79
 -10  13  -9  497.93   23.56
  -9  10  13  457.79   23.97
   9  10 -13  484.85   24.09
 -13   9 -10  489.92   23.62
  13   9 -10  483.27   24.11
   9 -10 -13  481.50   23.65
  10  13  -9  483.65   23.47
 -10  13  -9  507.36   23.85
 -10  13   9  511.73   24.20
  10  13   9  491.31   23.66
 -10  13   9  493.43   23.59
  10 -13  -9  489.29   23.38
  13   9  10  478.60   24.20
  10  13   9  500.53   24.19
  10  13  -9  470.38   24.02
 -13   9  10  481.24   23.90
  13  -9  10  516.88   23.93
  -9  10  13  498.54   23.43
  13  -9 -10  485.46   23.57
 -13  -9 -10  476.72   23.17
  -9  10 -13  479.28   23.82
 -13   9  10  490.75   23.67
  13   9  10  507.04   23.50
   9  10  13  497.03   23.80
  13 -11 -10   25.84    2.00
  10  13 -11   25.37    2.47
  10  13  11   27.52    2.68
  13 -11  10   28.53    2.40
 -11  10  13   26.04    2.81
 -10  13  11   25.16    2.86
 -10  13 -11   26.96    2.17
  11  10  13   24.88    2.64
 -10  13  11   24.25    2.43
  10 -13 -11   27.01    2.02
  11  10 -13   26.64    2.50
 -10  13 -11   27.90    2.59
 -13  11 -10   28.63    2.55
  11 -10 -13   25.04    2.17
  13  11  10   24.47    2.40
  10  13  11   25.34    2.53
  13  11 -10   28.82    2.65
 -13  11  10   26.37    2.58
 -11  10  13   28.21    2.52
 -13  11  10   24.76    2.72
  11  10  13   29.09    2.59
  13  11  10   23.03    2.51
 -11  10 -13   24.45    2.22
  11  13   0  272.91   12.45
 -13   0 -11  233.25   12.35
  13   0  11  224.24   12.75
  11  13   0  257.66   12.85
  13   0 -11  266.55   12.80
   0  11  13  240.21   12.80
 -13   0  11  265.28   12.71
 -11  13   0  239.92   12.73
   0  11  13  247.27   11.84
   0  11  13  245.45   12.97
   0  11 -13  264.63   12.75
 -13   0  11  248.60   12.48
 -13   2  11  256.94   12.55
  11  13   2  261.91   12.82
  11  13  -2  250.07   12.28
 -13  -2 -11  235.13   12.20
  13   2  11  230.52   12.72
 -11  13   2  242.00   12.68
   2  11 -13  256.71   12.66
  13  -2  11  247.59   12.75
   2  11  13  242.55   12.76
  -2  11  13  258.35   11.91
  13   2 -11  255.98   12.73
  11  13   2  248.89   12.31
 -11  13  -2  238.27   12.57
  -2  11  13  250.96   12.90
   2  11  13  249.84   12.87
  13  -2 -11  254.77   12.58
 -13   2 -11  244.38   12.36
  -2  11  13  248.51   12.72
 -13   2  11  258.28   12.59
  11  13  -2  250.75   12.75
  -2  11 -13  253.13   12.58
 -13  -2  11  237.81   12.51
 -13   4  11  178.10    9.00
   4  11  13  160.01    9.12
  11  13  -4  175.84    8.66
  -4  11  13  186.46    8.44
 -11  13  -4  170.43    8.98
  13   4  11  161.05    9.09
  11  13  -4  170.90    9.07
 -13  -4  11  165.89    8.91
 -11  13   4  170.59    9.16
  11  13   4  157.55    8.98
 -13  -4 -11  163.53    8.54
   4 -11 -13  168.66    8.75
 -11  13  -4  160.75    8.23
  -4  11  13  173.82    9.30
   4  11  13  162.09    9.04
  -4  11 -13  165.32    8.81
  11  13   4  162.81    8.70
 -13   4  11  175.16    8.95
  13  -4 -11  171.08    8.81
   4  11 -13  177.36    9.03
  13  -4  11  170.83    9.02
  13   4 -11  176.74    9.09
  13  -6 -11   49.40    3.17
 -13   6  11   38.28    3.36
  13  -6  11   44.97    3.33
   6 -11 -13   54.58    3.16
 -11  13  -6   55.78    3.60
  11 -13  -6   44.08    2.58
   6  11 -13   52.05    3.43
 -13   6  11   43.49    3.43
  11  13  -6   49.93    3.51
  -6  11  13   48.67    3.06
  -6  11  13   45.53    3.76
   6  11  13   50.50    3.58
  11  13  -6   44.08    3.05
  13   6  11   52.68    3.23
 -11  13   6   46.62    3.74
  13   6 -11   47.36    3.42
  11  13   6   46.48    3.40
  13   6  11   56.47    3.76
 -11  13  -6   52.29    2.81
 -11  13   6   42.02    3.42
 -13  -6 -11   49.74    3.03
   6  11  13   45.72    3.58
  -6  11 -13   44.78    3.14
  11  13   6   47.90    3.26
 -13   8  11  189.20   10.04
  11  13   8  186.25    9.68
  13   8  11  204.27   10.22
  11  13  -8  170.53    9.91
   8  11 -13  168.26    9.84
  -8  11 -13  194.99    9.74
  13   8 -11  176.24    9.98
 -13  -8 -11  178.22    9.27
  13  -8 -11  185.02    9.50
 -11  13   8  194.54   10.25
  11  13   8  197.19   10.10
  11 -13  -8  192.02    9.20
  13   8  11  196.87    9.64
 -11  13  -8  190.94    9.91
 -11  13  -8  185.19    9.36
  -8  11  13  185.57   10.16
  11  13  -8  176.83    9.48
  -8  11  13  189.01    9.50
   8  11  13  190.67    9.94
   8  11  13  198.50   10.12
 -13   8  11  185.24    9.75
   8 -11 -13  187.41    9.54
 -11  13   8  191.60    9.79
  13  -8  11  180.09    9.77
  13 -10 -11   25.59    2.02
  13  10  11   24.29    2.52
  13 -10  11   26.27    2.44
 -11  13 -10   24.73    2.03
 -11  13 -10   27.24    2.58
  11 -13 -10   24.87    1.85
  10  11  13   24.12    2.46
 -10  11 -13   25.51    2.24
  13  10 -11   26.46    2.57
 -11  13  10   27.29    2.89
 -10  11  13   23.59    2.72
 -13  10 -11   25.84    2.41
  13  10  11   26.21    2.36
  11  13  10   27.88    2.59
  10  11 -13   23.64    2.39
  10  11  13   26.09    2.66
  11  13 -10   26.78    2.45
  10 -11 -13   23.61    2.08
 -11  13  10   23.82    2.37
 -13  10  11   24.03    2.39
 -10  11  13   24.53    2.35
 -13  10  11   18.00    2.36
  11  13  10   24.46    2.49
 -13 -10 -11   22.61    2.00
  12  11  13   15.12    2.02
  12 -11 -13   15.75    1.59
 -13  12  11   17.46    2.45
  13  12 -11   13.96    1.98
 -11  13  12   15.03    1.94
  13  12  11   16.00    1.97
 -11  13  12   16.23    2.39
  11  13  12   15.50    2.18
 -12  11  13   11.29    2.12
 -11  13 -12   12.09    1.89
  11  13 -12   12.72    1.91
  12  11 -13   15.68    2.08
 -12  11 -13   11.97    1.64
 -11  13 -12   15.02    1.65
  11 -13 -12   12.68    1.46
  13  12  11   16.53    2.24
 -13  12 -11   15.77    1.98
 -13  12  11   16.24    2.06
 -12  11  13   17.85    2.09
  13 -12 -11   14.31    1.45
  11  13  12   17.25    2.07
  12  11  13   19.41    2.37
  -1  12  13  209.22   11.36
 -13  -1  12  219.90   11.06
   1  12  13  221.60   11.41
  13  -1 -12  216.99   11.11
   1  12  13  228.15   11.27
 -13  -1 -12  214.72   10.77
 -12  13  -1  230.86   11.23
  13  -1  12  210.16   11.22
  13   1  12  224.16   11.36
   1  12 -13  207.66   11.03
   1  12  13  223.53   10.24
 -13  -1  12  205.31   10.86
 -13   1  12  221.91   11.06
  12  13  -1  219.71   10.76
  12  13   1  218.72   10.76
 -12  13   1  216.30   11.22
 -13   1 -12  213.95   10.79
  12  13  -1  195.26   11.11
  12  13   1  207.89   11.22
  -1  12  13  215.79   11.19
  -1  12 -13  219.31   11.07
  13   1 -12  199.85   11.06
 -13   1  12  213.87   11.01
  -3  12  13   13.07    1.33
  12  13  -3   19.80    1.67
  12  13   3    9.25    1.48
  -3  12  13   10.45    1.92
 -13   3  12   13.17    1.79
  -3  12  13   10.36    1.66
 -12  13  -3   13.14    1.81
 -13  -3  12   17.96    1.97
   3  12  13    9.35    1.65
   3  12  13   12.03    1.91
  12  13   3   13.69    1.78
  13  -3 -12   11.85    1.55
  -3  12 -13   10.85    1.49
  13   3 -12   15.97    1.80
 -12  13   3   10.18    1.86
 -12  13  -3    9.78    1.02
  12  13  -3   16.45    1.92
   3  12 -13   19.10    1.87
  13   3  12   11.15    1.83
 -13  -3 -12   11.23    1.45
 -13   3  12   11.76    1.83
  13  -3  12   11.16    1.72
   5  12  13  102.68    5.94
 -12  13  -5  117.03    6.03
   5 -12 -13  110.23    5.64
  -5  12  13   93.79    6.11
  13   5  12  110.28    5.70
  -5  12  13  104.27    5.40
 -13  -5  12  106.90    5.92
  13  -5  12  101.48    5.93
 -12  13   5   98.18    6.10
  13   5  12  104.17    6.16
  -5  12 -13   90.42    5.57
  12 -13  -5  100.89    5.02
  12  13  -5  100.82    5.96
  12  13  -5   98.29    5.50
   5  12 -13   95.47    5.83
  12  13   5   94.68    5.93
 -12  13  -5  103.92    5.19
   5  12  13  109.60    6.19
 -13  -5 -12   96.66    5.40
 -13   5  12  101.05    5.93
  12  13   5   98.17    5.60
 -12  13   5  104.64    5.90
  13   5 -12   96.76    5.87
  13  -5 -12   97.85    5.62
 -13   5  12   92.60    5.78
   7  12 -13  270.66   13.00
  12 -13  -7  243.15   12.08
  -7  12  13  264.78   12.38
  12  13  -7  236.15   12.87
  -7  12 -13  242.94   12.59
   7  12  13  245.34   12.86
  13  -7  12  250.18   12.84
  13   7 -12  249.59   12.96
  13   7  12  258.79   13.14
  -7  12  13  244.07   13.09
   7 -12 -13  246.37   12.48
 -12  13  -7  245.28   12.71
  12  13  -7  256.59   12.42
 -12  13  -7  256.70   12.28
  12  13   7  239.56   12.92
 -13  -7 -12  240.39   12.16
 -13   7  12  252.11   12.66
 -12  13   7  263.47   12.79
  13  -7 -12  250.53   12.55
   7  12  13  247.79   13.01
  12  13   7  254.24   12.57
  13   7  12  256.86   12.52
 -13   7  12  241.06   12.85
 -12  13   7  255.41   13.12
 -12  13   9  198.70   10.56
  13  -9 -12  194.11    9.88
  13   9 -12  200.00   10.44
  13   9  12  191.59   10.50
 -12  13   9  188.37   10.08
   9 -12 -13  190.89    9.84
  12  13   9  194.03   10.41
  12  13   9  188.03   10.02
  12 -13  -9  196.77    9.57
  12  13  -9  197.02   10.41
  13   9  12  200.48   10.02
 -12  13  -9  198.12   10.26
 -13   9  12  192.52   10.10
  -9  12  13  192.84    9.90
  -9  12  13  182.31   10.49
   9  12  13  205.51   10.50
  12  13  -9  190.23    9.84
 -13   9  12  192.99   10.43
  13  -9  12  206.64   10.28
 -12  13  -9  187.14    9.75
  -9  12 -13  203.86   10.05
   9  12  13  195.01   10.26
   9  12 -13  188.40   10.29
 -13  -9 -12  180.42    9.51
  13 -11  12   14.03    1.91
  13 -11 -12   14.67    1.53
 -13  11 -12   13.29    1.83
 -13  11  12   14.32    2.27
 -12  13 -11   15.53    2.01
 -12  13  11   14.26    2.25
 -11  12  13   14.47    2.26
  11  12  13   16.30    2.06
  12  13  11   13.17    1.99
  13  11  12   16.51    2.03
  12 -13 -11   12.80    1.42
  12  13 -11   13.11    2.00
  11  12  13   13.50    2.06
  13  11  12   15.51    2.15
 -12  13 -11   16.25    1.66
 -13  11  12   17.45    2.14
  12  13  11   14.94    2.09
 -12  13  11   16.61    2.06
 -11  12  13   18.44    2.03
  13  11 -12   13.75    1.98
  11  12 -13   16.21    2.10
  11 -12 -13   14.79    1.56
 -11  12 -13   14.18    1.68
  13   0 -13   -0.80    0.93
   0  13  13   -0.47    1.01
 -13   0  13   -0.89    1.16
   0  13  13   -0.68    0.59
   0  13  13   -0.06    1.28
   0  13 -13    0.31    0.89
  13   0  13    3.81    1.43
 -13   0 -13    1.16    0.89
  13  13   0   -0.24    0.80
  13  13   0   -0.41    0.89
 -13   0  13    0.43    1.01
 -13  13   0    1.53    1.20
  13   2  13  241.75   13.20
  13  13  -2  237.81   13.09
  13 -13   2  275.16   12.32
  13  -2 -13  243.24   12.94
  13  -2  13  263.45   13.25
  13   2 -13  242.33   13.04
 -13   2  13  256.89   12.91
  -2  13  13  278.18   12.37
   2  13 -13  263.01   13.06
   2  13  13  263.69   13.15
   2  13  13  247.62   13.22
  13  13  -2  259.25   12.59
  13  13   2  254.15   12.60
  13  13   2  246.38   13.16
 -13   2  13  249.99   12.98
 -13  13  -2  265.48   13.07
 -13  -2 -13  258.46   12.58
  -2  13  13  269.94   13.16
 -13  -2  13  243.49   12.87
  -2  13 -13  249.65   12.90
 -13  13   2  272.11   13.21
  -2  13  13  250.72   13.31
  13  13  -4    0.27    0.81
   4  13  13    0.00    1.20
  -4  13  13    0.59    1.22
 -13  -4 -13    0.18    0.78
 -13  -4  13    1.33    1.27
 -13   4  13    0.23    1.14
 -13  13   4   -1.05    1.23
  -4  13  13    0.57    0.81
  13 -13  -4    0.02    0.41
  13  13   4    0.63    0.95
  -4  13 -13   -0.71    0.72
   4 -13 -13    0.27    0.78
  13   4 -13   -0.83    0.84
  13   4  13   -1.03    0.97
  13  13  -4    0.69    1.00
  13  13   4    2.72    1.16
   4  13  13   -1.92    0.77
  13 -13   4    0.15    0.62
  13  -4  13    0.23    1.07
 -13   4  13    0.92    1.14
 -13  13  -4   -0.42    0.99
 -13  13   4    0.31    1.15
   4  13 -13   -0.35    0.85
  13  -4 -13    0.30    0.88
   6  13 -13   95.93    5.79
   6 -13 -13   91.71    5.41
 -13   6  13   89.49    5.80
 -13  13  -6   94.85    5.78
  13   6  13   95.01    5.99
  13 -13  -6   94.68    4.99
  13  -6 -13  104.51    5.66
  13  -6  13  103.56    5.94
  13   6 -13   99.99    5.91
 -13  -6 -13  100.36    5.30
  13  13  -6   97.38    5.93
  13   6  13  104.56    5.70
  13  13  -6   93.79    5.41
  13  13   6   97.32    5.53
 -13  13   6  103.76    5.90
  -6  13  13  113.07    5.51
   6  13  13  103.44    6.01
 -13  13   6   96.41    5.99
  -6  13  13  104.93    6.26
   6  13  13   97.24    5.94
  -6  13 -13   96.16    5.59
  13  13   6   98.01    5.89
 -13   6  13  105.61    5.84
 -13   8  13   -1.01    1.18
 -13  13  -8   -0.88    1.08
 -13  13   8    1.67    1.46
 -13  13   8    0.54    1.26
  13  -8 -13   -0.98    0.76
  13   8 -13   -0.04    1.05
  13   8  13    0.45    1.10
  13  13  -8   -1.58    0.99
  13  13   8    0.95    1.05
   8  13  13   -0.28    1.11
  -8  13  13   -3.01    1.17
   8  13  13   -0.70    1.12
  13   8  13   -1.32    1.07
  13 -13  -8    0.94    0.61
  13  13  -8    0.29    0.84
  13  13   8   -0.16    0.96
  13  -8  13   -0.29    1.08
 -13  13  -8   -0.27    0.71
  -8  13 -13    0.70    0.80
   8 -13 -13   -0.77    0.73
   8  13 -13    0.59    1.06
  -8  13  13   -0.35    0.94
 -13  -8 -13   -1.03    0.69
 -13   8  13   -2.01    1.09
 -13  10  13  233.95   12.58
 -13  13 -10  239.00   11.96
 -13 -10 -13  244.33   11.59
 -13  10  13  227.58   12.09
 -13  13  10  256.46   12.35
 -10  13  13  254.43   12.09
  10  13  13  237.84   12.33
  13  10  13  242.07   12.17
  13  13 -10  253.91   12.00
  13  13  10  231.31   12.09
 -10  13  13  235.57   12.70
  13  13  10  218.55   12.48
 -13  13 -10  236.73   12.32
 -10  13 -13  222.25   12.03
  10 -13 -13  239.46   11.90
  10  13 -13  247.89   12.56
  10  13  13  235.53   12.63
  13 -13 -10  229.16   11.71
  13 -10 -13  224.04   11.95
  13 -10  13  257.60   12.46
  13  10 -13  245.82   12.57
  13  10  13  233.42   12.64
  13  13 -10  254.86   12.66
 -13  13  10  235.24   12.62
 -10  13 -13  225.80   12.29
 -13  13 -12   -0.78    0.79
 -12  13 -13   -0.01    0.91
  12 -13 -13    0.25    0.82
 -13  13 -12    0.69    1.05
 -13  12  13    0.17    1.24
 -13  12 -13    0.74    0.90
 -13  12 -13   -0.48    1.02
  12  13  13    1.64    1.29
  13 -13 -12    0.09    0.73
  13 -12 -13    0.10    0.82
  13  12 -13    0.42    1.17
  13  12  13    0.21    1.14
  13  13 -12   -0.54    1.11
  13  13  12   -0.99    1.08
  12  13  13   -0.70    1.19
  13  12  13    1.77    1.35
  13  13  12   -1.17    1.14
 -13  13  12   -1.64    1.28
 -12  13  13   -0.12    1.22
  12  13 -13   -0.27    0.99
 -13  13  12   -1.00    1.11
 -12  13 -13   -2.37    0.84
 -12  13  13   -1.52    1.37
 -13  12  13   -0.80    1.30
   0  14   0    0.25    0.55
   0   0  14   -1.84    0.78
   0  14   0   -0.22    0.82
  14   0   0    0.34    0.70
 -14   0   0    0.26    0.39
   0   0 -14    0.19    0.81
 -14   0   0   -0.76    0.93
 -14   2   0   10.15    1.49
 -14  -2   0    7.19    1.41
   0  14  -2   10.70    1.07
   2   0 -14    8.44    1.34
   0  14   2   13.18    1.15
  14   2   0    9.07    1.31
  -2   0 -14   10.19    1.42
   0  14  -2    8.59    1.39
  14  -2   0    9.90    1.28
  -2   0  14   10.46    1.51
   0  14   2   11.61    1.68
 -14   2   0    9.65    0.98
  14   4   0  133.93    7.06
   0  14  -4  135.26    6.68
 -14  -4   0  139.88    7.05
 -14   4   0  126.22    6.56
  -4   0  14  129.37    7.06
   4   0  14  121.55    7.20
   0  14   4  128.41    6.65
 -14   4   0  124.81    6.98
  14  -4   0  123.60    6.70
   0  14   4  132.75    7.18
   4   0 -14  134.76    7.06
   0  14  -4  130.70    7.01
 -14   6   0  323.40   15.54
   6   0  14  328.48   16.25
  -6   0  14  307.50   15.86
   0  14  -6  323.17   15.86
   0  14  -6  337.77   15.71
  14   6   0  330.13   16.06
 -14  -6   0  339.87   15.81
   6   0 -14  303.95   15.92
   0  14   6  329.96   15.72
  14  -6   0  320.38   15.60
 -14   6   0  305.32   15.82
   0  14   6  310.08   16.03
   0  14  -8  214.40    9.79
   0  14  -8  202.41   10.01
  -8   0  14  186.24    9.94
   0  14   8  176.26    9.68
  14  -8   0  188.40    9.46
  14   8   0  200.76    9.19
  -8   0  14  206.71    9.70
 -14  -8   0  206.46    9.88
   0  14   8  181.76   10.16
 -14   8   0  177.71    9.91
   8   0  14  173.31   10.07
 -14   8   0  178.89    9.65
   8   0 -14  191.80    9.95
  14   8   0  195.00   10.04
 -14 -10   0  233.36   11.04
  14 -10   0  219.56   10.58
  10   0 -14  216.57   11.19
 -10   0  14  216.26   10.92
  10   0  14  216.46   11.43
 -14  10   0  210.68   11.01
 -10   0  14  214.38   11.16
   0  14 -10  218.43   11.18
  14  10   0  219.65   10.52
   0  14  10  205.15   11.36
   0  14 -10  218.59   11.01
   0  14  10  221.60   11.08
  14  10   0  206.81   11.23
  14  12   0  207.97   10.14
 -12   0  14  197.77   10.59
  12   0 -14  217.02   10.76
  12   0  14  201.54   10.86
 -12   0  14  208.16   10.52
   0  14  12  197.99   10.61
   0  14  12  206.70   11.01
 -14  12   0  205.73   10.65
 -12   0 -14  194.58   10.20
  14 -12   0  214.21    9.95
   0  14 -12  212.07   10.58
  14  12   0  197.15   10.76
  14   1  -1  526.24   25.74
  -1  14  -1  560.07   25.42
   1  14   1  543.57   25.64
  -1  -1 -14  538.54   25.86
  14   1   1  517.02   25.72
  -1   1  14  533.62   25.65
   1  14  -1  533.81   25.49
 -14   1  -1  539.50   24.91
   1  14   1  566.51   25.54
   1   1  14  509.23   25.56
   1  -1 -14  520.22   25.81
  14  -1  -1  533.25   25.67
  14  -1   1  534.88   25.69
  -1   1 -14  528.54   25.84
   1  14  -1  515.83   25.53
  -1  14  -1  534.79   25.60
 -14  -1   1  517.04   25.48
  -1  14   1  525.29   25.63
  -1  14   1  554.76   25.41
 -14  -1  -1  535.01   25.49
 -14   1  -1  524.79   25.49
 -14   1   1  542.54   24.95
 -14   1   1  537.77   25.53
   1   1 -14  528.29   25.83
   3   1 -14  302.71   14.90
  -1  14   3  323.25   14.48
  14  -3  -1  312.02   14.65
 -14   3   1  308.80   14.29
 -14  -3   1  288.39   14.69
 -14   3  -1  305.87   14.24
 -14   3   1  290.86   14.70
  -3   1  14  290.18   14.84
   1  14   3  321.67   14.59
   1  14  -3  288.77   14.72
   1  14   3  302.54   14.91
   3   1  14  281.27   14.73
   3  -1 -14  286.66   14.82
 -14  -3  -1  298.28   14.67
  -1  14   3  301.94   14.93
  14   3   1  296.56   14.86
 -14   3  -1  295.35   14.73
  -1  14  -3  284.86   14.71
   1  14  -3  305.59   14.56
  14  -3   1  303.57   14.64
  -1  14  -3  290.24   14.43
   3   1  14  290.89   15.08
  14   3  -1  293.27   14.83
  -3   1 -14  300.81   14.89
 -14   5  -1   10.29    1.56
  -1  14   5   16.05    1.88
  14  -5   1   15.85    1.45
   5  -1  14   17.80    1.93
   5   1 -14   19.07    1.77
   5   1  14   10.88    1.67
 -14   5  -1   11.45    1.25
 -14  -5  -1   16.67    1.69
 -14  -5   1   11.78    1.59
 -14   5   1   16.50    1.47
   1  14   5   10.15    1.26
  -1  14  -5   12.76    1.61
   1  14   5   11.23    1.77
   1  14  -5   16.73    1.78
  -1  14  -5   12.11    1.20
  14  -5  -1   11.91    1.27
  14   5  -1   12.18    1.53
  14   5   1   10.57    1.52
 -14   5   1   17.39    1.84
   5  -1 -14   12.23    1.57
  -5  -1  14   12.50    1.73
  -5   1  14   15.09    1.77
  -1  14   5   14.76    1.36
   1  14  -7   96.22    5.69
  -1  14   7  105.54    5.40
 -14   7   1   94.95    5.41
  -1  14  -7  101.75    5.34
  14   7   1   95.71    5.68
 -14  -7   1  104.65    5.66
 -14   7  -1  104.61    5.75
 -14   7   1   99.59    5.74
   7  -1 -14   93.14    5.60
   1  14  -7   94.64    5.39
  -7   1  14   92.56    5.32
   7   1  14  100.77    5.95
  14   7   1  103.85    4.89
 -14   7  -1   99.41    5.39
  14  -7   1  100.88    5.25
  -1  14  -7   99.51    5.74
   1  14   7  103.87    5.47
  -1  14   7   97.40    5.91
 -14  -7  -1  100.15    5.57
  14   7  -1   99.57    5.74
  -7   1  14  108.38    5.87
  -7  -1  14  104.49    5.79
  14   7  -1   95.88    4.86
  14  -7  -1   98.87    5.22
   7  -1  14   94.38    5.82
   7   1 -14  100.71    5.65
   1  14   7   99.18    5.88
  14  -9   1  395.55   18.38
   9   1  14  372.89   19.09
 -14   9   1  386.01   18.79
  -1  14   9  381.51   19.04
  -1  14   9  385.76   18.69
  14   9   1  384.23   18.05
   1  14   9  404.45   19.10
  -9   1  14  396.21   18.82
   9  -1 -14  363.91   18.80
 -14   9  -1  382.32   18.56
   9   1 -14  367.73   18.88
  14   9   1  368.73   18.96
 -14   9  -1  401.61   18.83
  -1  14  -9  384.86   18.65
  -1  14  -9  360.46   18.68
  -9   1  14  396.72   18.47
  14   9  -1  375.16   18.04
 -14   9   1  398.33   18.65
   1  14  -9  367.57   18.67
   1  14   9  424.85   18.87
  -9  -1  14  362.05   18.66
   1  14  -9  372.24   18.70
 -14  -9   1  386.50   18.61
  -9  -1  14  357.90   18.40
 -14  -9  -1  396.11   18.58
  14   9  -1  345.59   18.87
  14  -9  -1  407.78   18.37
   9  -1  14  380.49   19.11
 -14  11  -1  116.49    6.69
  11  -1  14  129.10    7.04
  -1  14  11  125.91    7.18
  14  11  -1  128.25    6.29
 -11  -1  14  117.54    6.62
  14 -11   1  124.67    6.15
 -14  11   1  136.69    7.01
  11   1  14  119.75    6.97
  -1  14 -11  112.64    6.78
   1  14 -11  128.50    6.70
  -1  14  11  118.67    6.65
 -11   1  14  121.01    6.82
 -11  -1 -14  119.64    6.34
  14  11   1  104.82    6.76
   1  14  11  128.66    7.22
  14 -11  -1  128.04    6.11
 -14  11   1  131.08    6.86
 -11   1  14  114.17    6.58
  14  11   1  115.33    6.22
  -1  14 -11  113.59    6.54
  11  -1 -14  113.47    6.74
  14  11  -1  126.74    6.97
  11   1 -14  129.85    6.88
   1  14  11  127.42    6.76
 -11  -1  14  117.55    6.76
  14  13   1    4.65    1.00
  14 -13   1    3.37    0.60
  13   1  14    4.63    1.49
   1  14  13    2.12    1.38
 -13  -1 -14    2.97    0.94
 -13   1 -14    2.65    0.97
  -1  14  13    3.46    1.19
   1  14  13    3.19    1.14
  -1  14  13    2.82    0.81
 -14  13   1    2.66    1.30
  14  13  -1    2.15    1.24
  13  -1  14    6.25    1.52
  13   1 -14    4.21    1.17
 -13  -1  14    5.65    1.39
 -13   1  14    4.86    1.35
  -1  14 -13    2.42    0.94
  14  13   1    2.69    1.24
 -13   1  14    1.88    1.28
   1  14 -13    5.63    1.19
  -1  14  13    3.10    1.53
  13  -1 -14    2.72    1.12
  14  13  -1    6.00    1.06
 -14  13  -1    3.44    1.28
 -13  -1  14    4.92    1.39
   0   2 -14    9.99    1.42
   0   2  14   12.17    1.75
 -14   0   2   10.88    0.97
  14   0  -2   12.75    1.42
  14   0   2   17.65    1.59
   2  14   0    9.99    1.21
 -14   0   2   10.05    1.56
  -2  14   0   13.95    1.74
 -14   0  -2   11.36    1.52
  -2  14   0   10.16    1.03
 -14   0  -2    9.56    0.92
   0  -2 -14   12.13    1.49
   2  14   0   12.35    1.65
 -14   2   2    1.31    1.00
   2  14  -2   -0.10    0.61
 -14   2   2   -0.33    0.54
  14  -2  -2    1.69    0.83
  -2  14   2    0.28    0.49
   2  14   2    0.61    0.70
   2   2  14   -0.49    0.92
   2  14   2    1.65    1.12
   2  14  -2    0.06    0.77
 -14  -2   2   -1.57    0.89
  -2  14  -2    1.27    0.56
 -14  -2  -2   -0.23    0.86
   2  -2 -14    0.47    0.77
  14  -2   2   -0.33    0.72
  14   2  -2   -0.43    0.67
 -14   2  -2    0.00    0.86
 -14   2  -2    0.96    0.53
  -2   2  14    0.39    0.90
   2   2  14    2.24    1.09
  14   2   2   -0.87    0.70
  -2  14   2   -1.36    0.77
  -2  14  -2    1.58    0.94
  -2   2 -14    0.20    0.79
   2   2 -14   -0.38    0.69
   4  -2 -14  389.59   18.76
  -2  14  -4  400.62   18.34
 -14  -4  -2  380.25   18.47
 -14   4  -2  372.44   18.56
 -14   4   2  388.48   18.22
 -14  -4   2  391.02   18.58
  14   4   2  401.67   18.84
 -14   4  -2  389.47   18.14
  -2  14   4  374.46   18.30
  14   4  -2  371.58   18.74
   4   2  14  380.71   18.63
   4   2 -14  372.85   18.77
   4   2  14  383.36   19.00
  14  -4  -2  384.06   18.48
  -2  14   4  384.80   18.82
   2  14  -4  373.95   18.54
   2  14  -4  385.05   18.51
 -14   4   2  362.14   18.54
  14  -4   2  383.07   18.52
  -4   2  14  376.15   18.72
   2  14   4  370.77   18.69
   2  14   4  393.41   18.53
  -2  14  -4  370.87   18.58
  -2  14  -6  147.65    7.63
  -2  14   6  150.60    7.66
 -14   6   2  150.72    8.06
  -2  14   6  151.88    8.27
  -6   2  14  144.79    7.57
   6   2  14  164.69    8.38
 -14  -6  -2  148.26    7.87
  14  -6   2  149.93    7.67
 -14   6  -2  151.11    8.04
   2  14   6  152.22    8.25
  -6   2  14  144.64    8.10
 -14  -6   2  150.86    7.97
 -14   6   2  145.96    7.73
   6  -2  14  147.71    8.22
   2  14   6  155.78    7.84
  14   6  -2  152.09    7.21
   2  14  -6  147.02    7.99
   6   2  14  156.66    8.08
   2  14  -6  142.69    7.76
  14   6   2  151.03    8.09
  14   6  -2  146.63    8.06
 -14   6  -2  165.12    7.74
   6   2 -14  145.54    8.02
  14  -6  -2  159.94    7.69
  -2  14  -6  149.47    8.02
   6  -2 -14  157.62    8.05
  14   8   2  108.35    6.41
   2  14   8  111.89    6.14
   2  14   8  105.34    6.45
  -8   2  14  112.78    6.47
 -14   8  -2  110.67    6.35
  -8   2  14  114.64    6.02
 -14  -8  -2  115.55    6.16
  14   8  -2  127.97    5.66
  -2  14  -8  110.91    6.39
  -2  14  -8  111.33    5.97
  14   8  -2  120.14    6.46
 -14   8   2  102.53    6.10
 -14   8  -2  104.53    6.01
   8   2  14  111.19    6.56
   2  14  -8  122.85    6.19
   8  -2  14  113.49    6.56
   8   2 -14  118.26    6.37
  -2  14   8  111.59    6.60
  14  -8   2  116.08    5.88
   8  -2 -14  111.82    6.25
  14  -8  -2  112.18    5.80
  14   8   2  110.77    5.61
  -2  14   8  114.76    6.02
 -14  -8   2  114.07    6.26
   2  14  -8  116.76    6.31
 -14   8   2  109.07    6.36
  14  10  -2  472.80   21.29
  14  10   2  437.70   22.19
 -14  10  -2  445.15   21.72
 -14  10   2  447.33   21.83
  -2  14  10  473.46   22.31
  -2  14 -10  443.49   21.90
  10  -2 -14  426.11   21.98
   2  14  10  443.00   22.12
  14  10  -2  460.64   22.22
  14  10   2  441.63   21.25
 -14 -10  -2  464.09   21.66
  14 -10  -2  439.52   21.44
 -10  -2 -14  458.07   21.32
 -10   2  14  468.06   22.02
  -2  14  10  461.59   21.94
  10   2  14  424.48   22.23
  10  -2  14  464.54   22.35
 -14  10   2  448.99   21.91
 -10   2  14  431.33   21.55
   2  14  10  437.11   21.99
  10   2 -14  456.98   22.15
  -2  14 -10  410.92   21.75
   2  14 -10  468.60   21.90
   2  14 -10  458.42   21.97
  14 -10   2  468.57   21.55
 -12   2  14  302.07   14.47
  14  12   2  292.44   14.86
  14  12  -2  296.51   14.09
  12  -2  14  296.94   14.93
  14  12  -2  287.37   14.82
 -14  12  -2  281.27   14.53
  12  -2 -14  294.39   14.66
   2  14  12  285.18   14.85
 -14  12   2  285.35   14.63
  14 -12   2  313.20   14.05
 -12   2  14  312.21   14.75
   2  14  12  274.97   14.65
   2  14 -12  280.38   14.58
 -12  -2  14  276.26   14.40
  -2  14 -12  274.37   14.45
  -2  14  12  295.89   15.00
  12   2  14  290.56   14.95
  14 -12  -2  286.53   13.91
 -12  -2 -14  300.55   14.15
  14  12   2  287.71   14.09
  -2  14  12  288.84   14.62
  12   2 -14  296.68   14.78
   3  14  -1  293.80   14.60
   1   3 -14  278.00   14.71
 -14  -1   3  292.65   13.93
 -14  -1   3  294.77   14.62
  -3  14  -1  313.68   14.21
 -14   1   3  301.54   14.10
 -14   1  -3  285.45   14.54
  14   1  -3  306.03   14.69
  14  -1  -3  284.61   14.56
  -1   3 -14  294.68   14.76
  14  -1   3  297.05   14.63
   3  14  -1  296.03   14.50
  -3  14  -1  285.80   14.65
   1  -3 -14  303.52   14.76
  -3  14   1  312.57   14.19
   3  14   1  291.51   14.63
  -3  14   1  310.27   14.83
 -14   1   3  293.77   14.61
 -14   1  -3  304.81   13.99
   1   3  14  278.89   14.71
  14   1   3  296.70   14.70
 -14  -1  -3  311.39   14.60
  -1   3  14  280.64   14.73
   3  14   1  299.84   14.53
   1   3  14  274.08   14.89
 -14  -1  -3  314.82   13.89
  -3  14  -3  147.66    7.02
  -3   3 -14  139.54    7.53
  14   3   3  148.17    7.58
  -3  14   3  148.33    7.01
  14  -3   3  145.48    7.37
 -14   3  -3  152.46    7.04
 -14  -3  -3  141.10    7.41
  14  -3  -3  147.83    7.34
  -3  14  -3  140.62    7.53
   3  -3 -14  145.36    7.56
   3  14  -3  132.62    7.26
 -14   3   3  133.56    7.09
   3  14   3  150.80    7.34
  -3  14   3  141.44    7.68
   3   3  14  137.47    7.60
   3   3 -14  122.46    7.43
 -14   3  -3  150.47    7.55
 -14   3   3  139.11    7.53
   3  14   3  153.69    7.71
  14   3  -3  121.22    7.39
 -14  -3   3  130.36    7.46
  -3   3  14  139.77    7.70
   3   3  14  151.51    7.84
   3  14  -3  130.54    7.42
 -14  -5  -3  120.94    6.20
   3  14  -5  111.54    6.16
  -3  14   5  116.44    5.80
 -14   5   3  110.86    6.28
 -14   5   3  104.76    5.95
 -14  -5   3  117.06    6.27
  -3  14  -5  112.66    6.25
 -14   5  -3  115.25    5.86
  -5   3  14  113.52    6.38
  -3  14   5  112.29    6.44
 -14   5  -3  115.38    6.28
  14   5  -3  118.72    6.33
   5   3  14  114.65    6.49
   5   3  14  108.75    6.25
   5   3 -14  108.37    6.24
   3  14   5  113.98    6.41
  14   5   3  105.47    6.22
   3  14   5  114.27    6.05
  14  -5   3  113.25    5.95
  -3  14  -5  117.79    5.80
  -5   3  14  114.48    5.80
   3  14  -5  114.79    6.07
  14   5  -3  109.12    5.44
   5  -3 -14  119.02    6.25
   5  -3  14  103.47    6.43
  14  -5  -3  116.77    5.93
  14   7   3   14.04    1.72
  14   7  -3    7.49    1.39
   3  14   7   11.90    1.39
 -14  -7   3   12.92    1.65
   3  14  -7    7.86    1.46
   3  14  -7    8.76    1.28
   7  -3 -14   10.82    1.45
 -14  -7  -3   10.19    1.43
  14   7  -3    8.35    0.89
  14   7   3   12.74    1.13
 -14   7  -3   13.19    1.70
  -3  14  -7   13.28    1.26
 -14   7   3    6.27    1.52
  -7  -3 -14   11.53    0.98
   7  -3  14    9.63    1.71
  -7   3  14   10.45    1.65
 -14   7   3    9.48    1.36
   7   3  14   12.31    1.60
  -3  14   7    8.46    1.72
  14  -7  -3   13.35    1.21
  -3  14  -7   12.69    1.62
   3  14   7   13.14    1.81
  -3  14   7   10.25    1.17
 -14   7  -3   12.37    1.38
   7   3 -14    6.93    1.32
   7   3  14   15.84    1.90
  14  -7   3   12.03    1.23
  14  -9   3   14.72    1.36
   9   3  14   14.96    1.93
  14   9   3   15.34    1.32
  -9   3  14   12.85    1.59
   3  14  -9   13.20    1.58
  -3  14  -9   12.83    1.77
  -9  -3 -14   18.13    1.46
  -3  14   9   16.96    2.12
 -14  -9   3   12.93    1.74
   9  -3  14   15.26    1.90
   9  -3 -14   13.92    1.58
 -14  -9  -3   14.32    1.63
   3  14   9   14.74    1.95
  -3  14  -9   13.28    1.40
  14   9   3   12.87    1.76
 -14   9   3   13.54    1.88
 -14   9   3   15.24    1.81
   3  14  -9    9.71    1.55
  -3  14   9   18.26    1.63
  14   9  -3   13.23    1.23
  -9   3  14   13.24    1.90
  14   9  -3   11.60    1.65
   9   3 -14   11.42    1.62
   9   3  14   16.46    1.83
 -14   9  -3   17.59    1.70
   3  14   9   18.16    1.75
  14  -9  -3   13.78    1.35
  14  11   3   20.43    2.17
 -11   3  14   19.97    2.19
 -14  11   3   17.34    2.11
 -14  11  -3   15.02    1.87
 -11   3  14   18.03    1.96
  11   3  14   15.33    2.07
  -3  14  11   20.87    2.53
  -3  14  11   19.77    1.92
   3  14 -11   19.70    1.93
  11  -3  14   15.86    2.14
 -14  11   3   16.98    2.02
   3  14  11   16.35    2.12
  14  11   3   17.65    1.62
  -3  14 -11   21.35    2.09
  14 -11  -3   14.86    1.38
  14  11  -3   20.42    1.76
 -11  -3 -14   16.91    1.64
  -3  14 -11   19.97    1.78
  14  11  -3   18.89    2.11
  14 -11   3   20.90    1.59
   3  14  11   14.63    1.85
  11   3 -14   22.53    2.15
  11  -3 -14   20.25    1.95
  14  13   3   47.23    3.00
 -13   3  14   43.38    3.27
   3  14  13   49.28    3.79
 -14  13  -3   44.51    3.33
 -13  -3  14   49.01    3.40
  14  13  -3   44.44    2.94
  13  -3 -14   43.62    3.20
 -14  13   3   49.88    3.53
   3  14  13   44.20    3.33
 -14  13   3   47.42    3.52
 -13   3  14   40.22    3.28
  -3  14  13   42.91    3.65
  14 -13  -3   46.17    2.44
  13   3 -14   42.50    3.28
  13  -3  14   47.11    3.41
  -3  14  13   45.47    3.25
   3  14 -13   45.94    3.25
 -13  -3 -14   42.88    2.90
  -3  14 -13   45.97    3.09
  14 -13   3   47.64    2.63
  14  13  -3   41.10    3.28
  14  13   3   43.16    3.39
  -3  14  13   50.41    2.87
  13   3  14   43.08    3.42
 -14   0   4  137.10    6.56
  -4  14   0  134.41    6.46
   4  14   0  136.23    6.95
  14   0  -4  134.36    7.02
 -14   0   4  142.25    7.20
  14   0   4  120.88    6.97
   0   4  14  121.73    7.18
 -14   0  -4  130.64    6.42
  -4  14   0  130.56    7.18
   4  14   0  133.12    7.10
 -14   0  -4  127.32    7.00
   0   4 -14  140.64    7.19
   2   4  14  372.73   18.88
   4  14   2  397.66   18.84
   2   4  14  366.49   19.10
 -14   2   4  401.73   18.36
   2  -4 -14  389.73   18.93
   4  14   2  408.58   18.79
   4  14  -2  381.59   18.74
  -4  14  -2  372.49   18.78
   4  14  -2  379.59   18.68
  -4  14   2  379.71   18.92
  14  -2  -4  397.77   18.77
   2   4 -14  386.22   18.98
 -14  -2   4  392.67   18.76
  -4  14  -2  395.22   18.35
  14   2   4  392.44   18.96
  14   2  -4  383.97   18.89
 -14   2  -4  366.16   18.64
  -4  14   2  383.95   18.31
 -14   2  -4  378.90   18.17
 -14  -2  -4  391.16   18.67
  14  -2   4  364.75   18.75
 -14   2   4  389.37   18.78
  -2   4  14  377.79   18.91
  -2   4 -14  400.50   18.98
  -4   4  14    0.18    0.94
  14  -4  -4    0.52    0.65
  14   4  -4    1.25    0.88
 -14  -4   4   -0.72    0.86
   4  14   4   -0.98    0.74
  -4  14  -4    0.10    0.42
  14  -4   4    0.69    0.71
 -14   4  -4    0.98    0.84
 -14   4   4    0.08    0.99
   4   4  14   -0.13    0.76
 -14   4  -4    0.25    0.55
  -4  14   4    0.46    0.45
   4  -4 -14    1.04    0.76
 -14  -4  -4   -0.88    0.78
   4   4  14    0.03    1.07
   4  14  -4   -0.82    0.55
   4  14   4    0.00    0.67
  -4  14   4    0.68    1.03
  -4   4 -14    0.39    0.75
  -4  14  -4    0.30    0.78
  14   4   4   -0.08    0.81
  -4   4  14    0.60    0.62
 -14   4   4    1.03    0.74
   4   4 -14   -0.41    0.59
   4  14  -4   -0.57    0.75
 -14  -6  -4  380.99   17.45
  14   6  -4  370.65   16.88
  -4  14  -6  350.79   17.28
  14   6   4  356.44   16.87
   6  -4  14  359.18   17.98
  14  -6  -4  357.77   17.37
  -6   4  14  361.67   17.14
  -6  -4 -14  354.50   16.82
   4  14  -6  381.85   17.60
 -14   6  -4  336.71   17.53
 -14   6   4  352.29   17.59
 -14   6  -4  347.79   17.21
  14  -6   4  373.64   17.49
  -6   4  14  350.80   17.75
   4  14  -6  374.81   17.64
   4  14   6  365.63   17.76
  -4  14  -6  353.79   17.65
 -14  -6   4  372.66   17.59
   6   4  14  355.96   17.62
   6   4 -14  376.88   17.87
  14   6  -4  368.82   17.84
  14   6   4  333.38   17.77
 -14   6   4  362.92   17.42
   4  14   6  349.04   17.60
  -4  14   6  342.74   17.82
  -4  14   6  361.46   17.32
   6  -4 -14  348.17   17.67
  14  -8   4   73.49    3.99
 -14   8   4   63.97    4.22
   8  -4  14   66.47    4.44
  -4  14  -8   70.56    3.92
   8   4  14   75.70    4.43
  -8   4  14   72.71    4.08
  -4  14   8   68.12    3.96
   8   4 -14   76.96    4.48
  -4  14   8   79.42    4.84
   4  14   8   69.19    4.55
  14   8   4   65.09    4.41
 -14   8  -4   74.72    4.17
  -4  14  -8   65.52    4.32
  -8   4  14   74.65    4.61
   4  14  -8   67.28    4.18
  14   8   4   75.09    3.80
  -8  -4 -14   67.39    3.66
   8  -4 -14   70.98    4.24
   4  14   8   70.42    4.21
  14   8  -4   67.21    3.69
  14  -8  -4   67.34    3.82
   8   4  14   71.72    4.50
 -14  -8  -4   72.03    4.21
 -14  -8   4   65.71    4.29
   4  14  -8   63.55    4.20
  14   8  -4   67.58    4.42
 -14   8   4   73.59    4.47
  14  10  -4  415.79   19.63
  -4  14  10  412.12   20.17
 -10   4  14  419.66   20.39
  14 -10   4  432.74   19.96
   4  14  10  424.61   20.43
 -10   4  14  423.70   19.96
   4  14 -10  396.70   20.29
 -14  10   4  416.39   20.28
 -10  -4 -14  411.80   19.57
   4  14 -10  394.52   20.09
  10   4  14  411.14   20.09
  10  -4 -14  418.98   20.31
  -4  14  10  414.21   20.61
 -14  10  -4  420.65   20.07
  -4  14 -10  431.78   20.34
  14  10   4  423.09   19.68
  14 -10  -4  422.37   19.81
  14  10  -4  396.91   20.49
  14  10   4  404.06   20.52
  10  -4  14  391.87   20.51
   4  14  10  419.02   20.47
 -14  10   4  422.05   20.30
 -14 -10  -4  435.16   19.96
  -4  14 -10  404.65   20.08
  10   4 -14  387.34   20.42
  12   4 -14  124.40    6.95
  14 -12  -4  114.84    6.08
 -12   4  14  116.20    6.89
  -4  14 -12  123.94    6.96
 -14  12   4  125.73    7.03
   4  14  12  123.69    7.16
  14  12   4  118.15    6.43
   4  14  12  122.59    6.93
  12  -4  14  127.80    7.04
 -14  12  -4  115.21    6.77
  14 -12   4  131.62    6.34
   4  14 -12  127.93    6.88
  12  -4 -14  124.19    6.78
 -14  12   4  127.15    6.99
  12   4  14  111.40    6.99
  14  12  -4  126.51    7.02
  -4  14 -12  116.73    6.57
 -12   4  14  122.99    6.76
  14  12   4  121.60    7.02
  -4  14  12  124.69    6.77
  14  12  -4  127.67    6.42
  -4  14  12  117.32    7.20
  -4  14  12  133.24    6.43
 -12  -4 -14  117.53    6.31
  14  -1   5   15.96    1.59
  14   1   5   13.18    1.58
   5  14  -1   18.77    1.78
 -14  -1   5   10.72    1.08
  -1   5 -14   12.36    1.55
 -14   1   5   12.57    1.70
  -5  14  -1   13.63    1.67
   5  14  -1   17.55    1.60
  14  -1  -5   11.77    1.40
  14   1  -5   16.36    1.63
 -14   1  -5   11.19    1.13
   5  14   1   12.13    1.61
   5  14   1   12.83    1.44
 -14   1   5   16.77    1.43
   1   5 -14   16.51    1.63
  -5  14  -1   10.45    0.92
   1   5  14   10.02    1.76
   1  -5 -14   10.60    1.43
   1   5  14    9.94    1.61
  -1   5  14   15.26    1.88
 -14  -1  -5   17.65    1.69
  -5  14   1   15.53    1.78
 -14  -1   5   15.24    1.81
 -14   1  -5   10.36    1.48
   5  14  -3  121.42    6.19
  -3   5  14  111.03    5.67
  14  -3   5  113.54    6.13
  -3   5  14  117.08    6.56
  14  -3  -5  118.86    6.11
  -3   5 -14  118.83    6.32
  -5  14  -3  114.59    6.37
   5  14  -3  112.67    6.20
   5  14   3  118.03    6.17
  -5  14   3  114.99    5.62
 -14   3   5  116.05    5.98
 -14   3   5  114.52    6.34
   3   5  14  116.99    6.50
   3   5 -14  112.97    6.32
 -14  -3   5  117.57    6.34
 -14   3  -5  122.94    6.31
  14   3   5  112.36    6.32
  14   3  -5  111.48    6.25
 -14  -3  -5  108.78    6.15
   3  -5 -14  108.22    6.21
 -14   3  -5  113.09    5.79
   5  14   3  116.26    6.35
  -5  14  -3  111.31    5.63
   3   5  14  105.01    6.40
  -5  14   3  105.79    6.39
 -14   5  -5   58.70    3.33
  -5   5  14   57.83    3.94
   5  14   5   57.51    3.80
  -5  14  -5   56.66    3.74
   5  14  -5   51.84    3.46
   5  14   5   63.71    3.61
 -14   5   5   52.91    3.47
  14  -5  -5   55.26    3.32
   5   5  14   58.48    3.80
  -5  14   5   59.34    3.90
  -5  14  -5   51.84    3.04
   5   5  14   65.21    3.93
   5  14  -5   52.84    3.54
 -14  -5  -5   54.92    3.54
  -5   5 -14   60.66    3.63
 -14   5  -5   61.40    3.72
   5   5 -14   50.36    3.54
  -5  14   5   62.17    3.11
 -14   5   5   51.43    3.70
   5  -5 -14   56.42    3.58
 -14  -5   5   47.74    3.60
  14   5   5   58.94    3.78
  14   5  -5   47.02    3.51
  -5   5  14   54.99    3.22
  14  -5   5   65.06    3.48
   5  14  -7   44.29    2.95
   7  -5 -14   43.29    2.95
 -14  -7   5   51.93    3.24
  -5  14   7   46.08    2.60
   7  -5  14   39.17    3.19
  14  -7   5   45.14    2.80
 -14   7   5   38.50    2.90
 -14   7  -5   42.67    2.78
  -5  14  -7   40.90    2.53
   5  14  -7   43.69    3.01
  -7   5  14   45.74    3.38
  14   7  -5   45.36    3.09
   5  14   7   42.81    2.94
   7   5 -14   53.24    3.23
  -7   5  14   42.30    2.76
   7   5  14   33.10    2.96
   5  14   7   40.60    3.18
  -7  -5 -14   39.44    2.26
 -14  -7  -5   41.37    2.88
  14   7   5   41.11    2.49
 -14   7   5   39.32    3.09
  -5  14  -7   33.82    2.90
   7   5  14   41.40    3.14
  -5  14   7   40.25    3.25
  14  -7  -5   36.95    2.57
  14   7   5   37.68    3.08
  14   9   5    7.14    1.46
   9  -5  14    6.78    1.58
  -5  14   9    5.16    1.55
   5  14  -9    5.89    1.29
 -14   9   5    5.29    1.46
   9   5  14    7.94    1.51
 -14  -9  -5    3.01    1.10
 -14   9  -5    6.09    1.17
 -14   9   5    6.82    1.56
   5  14   9    7.54    1.52
  -9   5  14    5.60    1.18
  14   9  -5    5.23    0.88
  14   9  -5    4.80    1.30
   9   5  14    9.37    1.68
  14  -9   5    6.37    1.05
  -9   5  14    4.58    1.48
   9  -5 -14    6.68    1.21
   5  14   9    7.28    1.34
   9   5 -14    5.74    1.33
  14  -9  -5    9.15    0.99
  -9  -5 -14    6.97    0.87
   5  14  -9    4.05    1.15
  -5  14  -9    5.96    0.98
  14   9   5    4.16    0.98
  -5  14  -9    4.75    1.28
  -5  14 -11  194.78   10.12
 -11  -5 -14  185.88    9.37
   5  14  11  198.19   10.13
  14 -11   5  202.50    9.61
 -14  11  -5  201.12    9.95
   5  14 -11  193.53   10.05
  11   5 -14  182.02   10.07
 -11   5  14  180.35   10.12
   5  14  11  196.91   10.25
  14 -11  -5  189.58    9.38
  14  11  -5  181.26   10.12
  -5  14  11  200.91    9.62
   5 -14 -11  193.68    9.64
  14  11   5  185.92   10.15
 -14  11   5  183.27   10.03
  11  -5  14  194.11   10.24
  11   5  14  196.48    9.92
  11   5  14  189.57   10.29
  -5  14 -11  186.90    9.73
  -5  14  11  201.65   10.49
 -11   5  14  179.61    9.72
  11  -5 -14  192.74    9.93
  14  11   5  194.57    9.56
 -14  11   5  189.70   10.13
  14  11  -5  190.10    9.48
   5  14  13  104.38    6.35
  14  13   5  104.88    6.20
 -14  13   5  108.38    6.34
   5 -14 -13  101.76    5.69
 -14  13   5  111.19    6.23
 -13   5  14  102.05    5.91
  14  13   5  108.10    5.75
   5  14 -13   99.49    6.03
  13   5 -14   94.55    6.05
  -5  14  13  113.09    5.66
  14  13  -5  100.76    5.62
 -14  13  -5   98.36    5.99
  13   5  14  112.83    5.98
  14 -13  -5  103.00    5.23
  13  -5  14  105.84    6.23
  13   5  14  108.61    6.33
  14 -13   5  112.21    5.53
  13  -5 -14  108.07    5.93
  -5  14 -13   97.85    5.75
  14  13  -5  101.72    6.18
   5  14  13   97.96    6.06
 -13   5  14  103.44    6.18
 -13  -5 -14  102.45    5.53
  -5  14  13  102.75    6.46
   0   6 -14  335.52   16.15
 -14   0   6  332.00   15.52
  -6  14   0  332.96   16.13
   6  14   0  325.79   15.99
  14   0   6  328.06   16.07
   6  14   0  326.67   15.91
 -14   0   6  321.07   15.94
   0   6  14  318.16   16.30
 -14   0  -6  319.38   15.82
  14   0  -6  317.98   15.98
   0   6  14  308.98   16.12
 -14   2   6  145.46    7.69
  -6  14  -2  153.64    8.14
  14  -2  -6  146.74    7.86
   6  14  -2  155.94    7.97
  -2   6  14  145.89    8.21
  -2   6 -14  157.48    8.08
  14  -2   6  147.02    7.95
   2   6  14  154.19    8.30
   6  14   2  164.80    8.03
   2   6  14  158.68    8.26
  -2   6  14  147.42    7.32
  -6  14   2  143.88    8.15
  14   2   6  160.00    8.11
   6  14   2  158.58    8.07
 -14   2  -6  150.88    7.96
   2   6 -14  147.05    8.04
 -14  -2   6  152.57    8.07
   6  14  -2  143.70    7.91
 -14  -2  -6  149.07    7.88
 -14   2   6  142.41    8.00
   2  -6 -14  160.50    8.06
  14   2  -6  148.99    8.03
  -6  14  -2  156.93    7.33
   6  14   4  358.56   17.57
   6  14   4  348.30   17.62
 -14  -4  -6  360.48   17.34
   4   6  14  346.00   17.90
  14  -4   6  360.76   17.55
   6  14  -4  392.01   17.69
   6 -14  -4  352.14   16.98
   4   6 -14  365.99   17.78
  -4   6 -14  355.11   17.69
 -14   4   6  370.77   17.34
 -14   4  -6  342.33   17.08
  -6  14  -4  351.61   17.07
 -14  -4   6  373.97   17.58
  -4   6  14  352.30   16.93
 -14   4   6  352.80   17.53
   4  -6 -14  351.03   17.61
  -6  14   4  354.32   17.80
  -4   6  14  359.16   17.80
   4   6  14  328.30   17.59
  -6  14  -4  346.84   17.59
  14   4  -6  386.24   17.82
   6  14  -4  379.10   17.48
  14   4   6  350.37   17.76
  14  -4  -6  367.07   17.47
 -14   4  -6  350.97   17.48
  14   6  -6    1.09    0.94
   6  -6 -14    0.48    0.81
   6   6  14   -0.75    0.84
 -14  -6  -6    0.34    0.89
   6  14  -6    0.64    0.82
 -14   6   6    0.31    1.05
  -6  14   6    0.25    1.05
  14  -6  -6    0.78    0.69
  -6   6  14    1.57    1.16
  -6   6 -14    0.93    0.75
   6   6 -14   -0.12    0.73
  -6  14  -6    0.85    0.92
   6  14   6    0.78    0.85
  14   6   6    1.06    0.93
 -14   6  -6   -0.06    0.66
 -14  -6   6    1.00    1.06
   6  14   6    1.58    1.13
  14  -6   6    1.11    0.77
 -14   6   6    0.62    0.92
   6 -14  -6    0.71    0.49
   6   6  14   -0.32    1.03
  -6  14  -6    1.38    0.51
  14   6   6    0.27    0.63
  -6   6  14    1.04    0.80
   6  14  -6    0.27    0.79
 -14   8  -6  289.28   14.68
 -14  -8   6  302.79   14.94
   8  -6 -14  298.58   14.93
  14   8   6  326.14   14.48
   6  14  -8  298.05   15.04
  -6  14  -8  309.54   14.64
  -6  14  -8  315.12   15.09
  -6  14   8  296.89   15.31
  -8   6  14  304.97   14.60
   6  14  -8  301.84   14.85
   6  14   8  304.65   15.09
   8   6 -14  296.90   15.16
  14   8   6  287.22   15.17
   8   6  14  300.14   15.33
   8  -6  14  305.29   15.29
   8   6  14  291.95   14.97
 -14   8   6  286.43   14.91
 -14  -8  -6  312.22   14.70
  14  -8  -6  297.63   14.61
   6  14   8  308.09   15.11
  14  -8   6  306.23   14.81
   6 -14  -8  302.19   14.52
 -14   8   6  296.78   14.94
  -8  -6 -14  292.38   14.11
  14   8  -6  280.66   15.11
  -8   6  14  304.00   15.24
  14  10  -6  269.76   13.92
 -10   6  14  271.01   13.95
 -10   6  14  280.98   13.47
   6 -14 -10  265.64   13.30
   6  14  10  276.56   13.88
  -6  14  10  251.72   13.98
   6  14 -10  250.83   13.49
  14  10   6  290.88   13.29
 -14 -10  -6  281.45   13.36
  14  10  -6  265.27   13.14
  10   6  14  281.96   13.69
 -14  10  -6  268.33   13.54
  10   6 -14  261.68   13.86
 -14  10   6  273.18   13.80
  14 -10   6  271.40   13.41
  10   6  14  277.83   14.10
  -6  14 -10  277.48   13.80
   6  14 -10  274.26   13.82
 -14  10   6  250.10   13.64
  10  -6 -14  282.99   13.67
   6  14  10  267.65   13.81
  -6  14 -10  288.97   13.49
  14 -10  -6  273.95   13.22
  10  -6  14  275.45   13.99
  14  10   6  271.66   13.97
  12  -6  14  228.11   11.99
   6 -14 -12  220.61   11.41
  12   6  14  223.87   11.62
  14 -12   6  253.57   11.45
  -6  14  12  222.39   12.17
   6  14  12  215.75   11.89
  12  -6 -14  226.52   11.65
 -14  12  -6  228.11   11.71
  14  12   6  246.88   11.45
 -14  12   6  221.90   11.94
 -12  -6 -14  216.41   11.11
  -6  14 -12  232.44   11.87
   6  14 -12  237.81   11.93
  12   6  14  234.32   12.17
  12   6 -14  246.84   12.05
  14  12  -6  220.65   11.95
  14 -12  -6  220.95   11.12
 -12   6  14  225.40   11.98
 -14  12   6  223.41   11.79
  14  12   6  215.05   11.95
  -6  14  12  232.94   11.40
   6  14  12  218.50   11.91
  14  12  -6  249.70   11.35
 -12   6  14  229.64   11.62
  -6  14 -12  234.45   11.58
  -7  14  -1  102.13    5.84
  14   1   7   96.39    5.65
  14  -1   7  100.03    5.67
   7  14  -1  103.73    5.63
   7  14  -1  105.14    5.65
   1   7 -14   96.32    5.67
 -14   1   7   91.99    5.68
  -7  14   1   97.03    5.84
 -14  -1   7  101.90    5.79
   7  14   1  105.71    5.68
  -1   7 -14  100.78    5.64
   7  14   1  101.38    5.64
  -1   7  14  100.18    5.96
 -14  -1   7  102.51    5.27
 -14   1  -7  106.45    5.64
  -1   7  14   94.78    5.81
   1   7  14  102.59    5.88
  14   1  -7   98.98    5.65
   1   7  14  101.79    5.99
  14  -1  -7   98.91    5.56
 -14   1   7  101.80    5.36
 -14  -1  -7  100.46    5.60
   7  14  -3    9.04    1.30
   3   7  14   11.09    1.70
 -14   3   7   11.16    1.64
  -7  14  -3   12.16    1.66
 -14   3  -7   14.42    1.62
 -14   3   7    8.97    1.37
 -14  -3   7    8.86    1.61
  -3   7  14    5.68    1.50
  14   3  -7    7.91    1.44
   3  -7 -14   13.57    1.43
   3   7  14    9.23    1.67
  14  -3   7    9.34    1.36
  -7  14   3   12.22    1.73
   3   7 -14    7.22    1.36
   7  14  -3    7.19    1.28
  14   3   7   11.07    1.49
   7  14   3   16.54    1.64
 -14  -3  -7    8.27    1.40
   7  14   3   11.85    1.57
  -3   7 -14   12.68    1.50
  -3   7  14    8.44    0.99
  -7  14  -3    8.54    0.81
  14  -3  -7   12.67    1.40
  -5   7 -14   42.56    2.92
  -7  14   5   38.76    3.14
   7 -14  -5   40.00    2.18
  -7  14  -5   36.98    2.93
 -14   5  -7   34.63    2.86
  -7  14  -5   36.98    2.29
 -14  -5  -7   40.71    2.82
 -14   5   7   40.26    3.05
   5   7  14   41.83    3.22
   7  14   5   38.05    2.99
  -5   7  14   35.73    3.20
   5   7  14   39.18    3.14
   7  14  -5   43.53    2.90
  -5   7  14   40.07    2.53
   5  -7 -14   37.90    2.80
   5   7 -14   45.86    3.09
   7  14   5   36.84    2.82
  14  -5   7   44.66    2.82
   7  14  -5   50.07    3.04
  14   5   7   43.33    3.11
  14  -5  -7   35.76    2.58
  14   5  -7   45.82    3.04
 -14  -5   7   48.76    3.21
 -14   5   7   38.98    2.83
 -14   5  -7   40.55    2.65
   7   7  14  229.90   11.98
   7   7  14  215.52   12.09
   7  14  -7  231.69   11.73
  14  -7   7  233.84   11.75
 -14  -7  -7  226.02   11.55
   7  14   7  235.85   11.95
   7  -7 -14  238.20   11.83
  14   7   7  234.31   12.09
   7  14  -7  243.36   11.98
   7  14   7  240.11   11.98
  14   7   7  244.47   11.38
  -7   7  14  226.02   12.13
   7 -14  -7  229.70   11.30
 -14   7  -7  224.67   11.58
   7   7 -14  244.08   12.11
  14   7  -7  213.01   11.96
  -7  14  -7  234.73   11.96
  14  -7  -7  243.46   11.60
 -14   7   7  223.25   11.84
  -7   7  14  253.96   11.52
  -7  14   7  242.53   12.31
  -7   7 -14  246.33   11.97
 -14   7   7  227.56   11.82
 -14  -7   7  228.50   11.85
  -7  14  -7  233.19   11.43
  -9   7  14    6.63    1.64
  -7  14  -9    9.06    1.58
  14   9   7   10.69    1.70
 -14   9   7    9.81    1.69
   7 -14  -9   11.97    1.13
  14   9  -7   11.06    1.68
  14  -9   7   11.81    1.38
   9  -7  14   10.67    1.76
   9   7 -14   12.42    1.64
   9   7  14   11.90    1.76
   9  -7 -14   11.97    1.46
  14  -9  -7   11.95    1.21
  14   9   7    8.04    1.34
  -7  14  -9    9.36    1.13
   9   7  14    9.41    1.72
  -9   7  14    9.58    1.42
   7  14  -9    9.01    1.52
 -14   9  -7   11.86    1.48
  -7  14   9   10.29    1.88
   7  14   9   12.07    1.65
   7  14   9   12.80    1.81
 -14  -9  -7    8.26    1.34
  -9  -7 -14    9.29    0.91
   7  14  -9   11.74    1.55
 -14   9   7   11.14    1.84
 -11  -7 -14   44.22    2.81
 -11   7  14   45.29    3.39
   7  14  11   59.81    3.88
  14  11   7   47.03    3.57
  -7  14  11   49.90    3.99
  -7  14  11   52.85    3.35
  11  -7 -14   48.03    3.31
 -14  11  -7   48.57    3.43
  14  11  -7   50.51    3.07
   7  14  11   53.35    3.67
  11   7 -14   50.14    3.67
  14  11  -7   50.72    3.69
  14 -11   7   51.65    3.19
  11  -7  14   52.77    3.72
 -14  11   7   53.14    3.68
   7  14 -11   49.80    3.56
 -11   7  14   44.98    3.72
   7 -14 -11   54.46    3.11
  11   7  14   48.43    3.66
 -14 -11  -7   48.43    3.24
  -7  14 -11   50.42    3.69
  14  11   7   49.22    3.26
  11   7  14   53.83    3.58
 -14  11   7   47.81    3.72
  14 -11  -7   52.37    2.95
  -7  14 -11   43.03    3.09
  14  13   7   18.50    2.34
   7  14  13   22.38    2.37
  14 -13  -7   23.70    1.66
  14 -13   7   25.18    2.03
 -14  13  -7   19.92    2.20
 -13   7  14   25.75    2.43
 -14  13   7   24.53    2.62
  14  13  -7   22.24    2.36
  13   7 -14   23.93    2.41
 -13  -7 -14   21.54    1.86
  13  -7 -14   22.26    2.12
  13   7  14   19.91    2.41
   7  14  13   25.15    2.63
  13   7  14   27.52    2.45
  14  13  -7   21.31    1.97
  -7  14  13   29.16    3.03
  -7  14 -13   21.97    2.03
  -7  14  13   25.29    2.25
  -7  14 -13   20.90    2.37
  14  13   7   22.33    2.11
   7  14 -13   22.06    2.33
   7 -14 -13   24.10    2.01
 -14  13   7   28.46    2.63
  13  -7  14   25.74    2.49
 -13   7  14   20.80    2.40
 -14   0  -8  180.47    9.75
  14   0   8  182.67    9.98
 -14   0   8  200.54   10.01
 -14   0   8  201.24    9.62
  14   0  -8  200.28    9.93
   8  14   0  208.22   10.03
   0   8  14  185.65   10.15
   0   8  14  167.45   10.02
  -8  14   0  170.04    9.94
   8  14   0  209.62    9.90
   0   8 -14  208.64   10.05
   2   8  14  110.87    6.41
   2   8  14  100.72    6.41
   2   8 -14  114.70    6.21
 -14  -2  -8  111.15    6.05
  -2   8  14  101.02    6.37
 -14   2   8  112.69    5.97
   8  14   2  104.82    6.15
   2  -8 -14  102.54    6.00
  14  -2   8  107.55    6.14
 -14   2  -8  105.20    6.05
   8  14  -2  109.27    6.11
 -14   2   8  119.91    6.31
  -2   8 -14  113.31    6.17
  14  -2  -8  114.52    6.08
  14   2   8  105.53    6.20
   8  14   2  118.79    6.19
  -8  14  -2  103.18    6.24
   8  14  -2  119.92    6.09
  -2   8  14  106.50    5.46
 -14  -2   8  114.90    6.30
  -8  14   2  119.99    6.50
  14   2  -8  118.79    6.25
  14   4   8   70.53    4.36
  14   4  -8   66.97    4.25
  -4   8  14   69.44    3.74
 -14   4   8   70.41    4.20
   8  14  -4   69.33    4.15
   8  14   4   69.77    4.27
 -14  -4   8   66.73    4.36
   4  -8 -14   68.60    4.14
  -4   8 -14   72.61    4.24
 -14   4   8   65.68    4.31
  14  -4  -8   68.16    4.02
 -14  -4  -8   67.53    4.09
  -4   8  14   66.43    4.57
 -14   4  -8   76.46    4.31
  -8  14   4   72.57    4.55
   4   8  14   73.24    4.57
   8  14  -4   66.19    4.17
  -8  14  -4   66.06    3.52
   8  14   4   66.82    4.17
  14  -4   8   70.32    4.19
   4   8 -14   63.12    4.18
   4   8  14   71.44    4.50
  -8  14  -4   70.89    4.42
 -14  -6   8  300.72   15.02
   6  -8 -14  307.97   15.00
   6   8  14  307.09   15.19
 -14   6   8  288.17   14.96
 -14  -6  -8  302.11   14.71
   8 -14  -6  306.14   14.41
   6   8  14  296.65   15.36
  -6   8  14  302.56   15.33
 -14   6   8  284.95   14.91
  14  -6  -8  297.87   14.81
   8  14  -6  303.69   15.16
  14   6   8  318.17   14.54
  14   6  -8  314.67   15.31
   8  14  -6  299.61   14.83
   8  14   6  309.31   15.21
   6   8 -14  306.17   15.26
   8  14   6  301.26   15.02
  -6   8 -14  304.07   15.10
  -6   8  14  307.68   14.53
  -8  14   6  299.98   15.37
  -8  14  -6  302.34   14.54
  -8  14  -6  283.88   15.02
 -14   6  -8  310.25   14.75
  14   6   8  295.66   15.27
  14  -6   8  300.73   15.00
   8  14  -8    1.51    0.91
   8   8  14    0.71    1.21
   8  -8 -14    0.60    0.84
  -8   8  14    0.42    0.97
  -8  14  -8    0.62    0.58
   8  14  -8    1.02    0.92
   8 -14  -8    0.76    0.56
 -14   8   8   -0.44    0.95
   8   8 -14    0.95    0.96
   8   8  14    0.86    1.18
  14  -8   8    0.72    0.87
  -8  14  -8    2.10    1.08
  -8   8 -14    0.65    0.84
  -8  14   8    1.92    1.26
   8  14   8    0.48    1.04
   8  14   8   -0.41    0.91
  14   8  -8    0.92    1.04
  -8   8  14   -0.57    1.17
  14   8   8   -0.51    0.80
 -14   8   8   -0.13    1.17
  14  -8  -8    0.50    0.67
  14   8   8    0.86    0.94
 -14   8  -8    0.89    0.84
 -14  -8  -8    1.64    0.91
  -8  14 -10   -0.12    0.68
  14  10   8    0.92    0.98
  10  -8  14    1.25    1.25
 -10  -8 -14    1.30    0.62
  -8  14 -10   -0.12    1.10
 -14  10  -8    1.32    1.00
   8  14 -10    2.53    1.03
  -8  14  10    1.15    1.12
 -10   8  14   -0.39    1.11
  10   8  14    1.90    1.30
   8  14  10    1.69    1.22
  10   8  14   -0.16    1.18
  14 -10  -8    0.87    0.73
 -10   8  14   -1.24    1.29
 -14 -10  -8    2.92    1.02
  14  10   8    1.80    1.24
   8  14  10    1.48    1.05
  10   8 -14    2.23    1.03
  14  10  -8   -0.47    0.97
   8 -14 -10    1.59    0.69
  14 -10   8    1.49    0.97
 -14  10   8    1.73    1.36
  10  -8 -14    1.60    0.92
  -8  14  10    1.58    1.30
   8  14 -10    2.36    1.07
 -14  10   8    2.54    1.32
 -14  12  -8  129.44    7.16
   8  14  12  125.19    7.28
   8  14  12  139.33    7.46
  -8  14  12  131.93    7.65
  14  12   8  117.17    7.28
 -14  12   8  124.36    7.42
  14 -12   8  140.04    6.92
  14  12  -8  115.23    7.19
   8 -14 -12  127.57    6.70
  14 -12  -8  124.84    6.52
  -8  14  12  135.06    6.95
   8  14 -12  128.51    7.24
  12   8 -14  132.30    7.35
 -12  -8 -14  129.52    6.45
 -12   8  14  131.04    7.05
  12  -8  14  124.51    7.26
  -8  14 -12  143.44    7.41
  12   8  14  115.98    7.32
 -14  12   8  130.25    7.27
  14  12   8  128.51    6.89
 -12   8  14  122.87    7.42
  14  12  -8  127.67    6.77
  12   8  14  126.14    7.11
  12  -8 -14  130.93    6.96
  -8  14 -12  125.33    6.84
  -1   9  14  369.50   18.79
   9  14   1  393.16   18.39
 -14   1   9  380.48   18.51
  -1   9  14  388.37   17.67
 -14  -1   9  361.36   18.10
   9  14  -1  364.97   18.29
   1   9 -14  369.20   18.65
   9  14  -1  362.58   18.64
 -14   1  -9  390.32   18.37
 -14  -1   9  371.31   18.48
  -9  14  -1  388.61   18.63
   1   9  14  375.19   18.72
   1   9  14  419.24   18.99
  -1   9  14  365.99   18.72
   9  14   1  363.48   18.63
 -14  -1  -9  389.79   18.30
  14  -1   9  398.15   18.77
  -9  14   1  370.58   18.63
 -14   1   9  365.09   18.19
  14   1  -9  366.29   18.61
  14   1   9  379.79   18.73
  14  -1  -9  381.99   18.58
  -1   9 -14  371.32   18.60
   3   9  14   16.40    2.01
 -14   3   9   16.01    1.93
  14  -3  -9   13.75    1.58
  -9  14  -3   18.00    2.01
  14   3  -9   11.27    1.72
 -14  -3   9   12.70    1.82
  14  -3   9   17.23    1.79
 -14  -3  -9   14.43    1.65
  -3   9 -14   13.28    1.62
  -3   9  14   16.13    1.38
   3  -9 -14   13.88    1.56
   9  14   3   14.06    1.78
   3   9  14   15.31    1.95
   9  14  -3   12.10    1.65
 -14   3   9   13.81    1.69
  -9  14   3   13.07    1.99
   9  14  -3   12.73    1.61
  14   3   9   16.40    1.85
  -3   9  14   13.76    1.98
   3   9 -14   13.47    1.69
   9  14   3   13.13    1.73
 -14   3  -9   19.03    1.85
  -9  14   5    4.84    1.54
   9  14   5    6.45    1.37
 -14  -5  -9    5.96    1.21
  14  -5   9    7.12    1.31
 -14   5   9    4.84    1.37
 -14   5   9    5.14    1.35
  -9  14  -5    8.98    1.56
   5   9  14    8.05    1.60
   9  14  -5    7.08    1.33
  14  -5  -9    7.31    1.14
 -14  -5   9    7.29    1.51
   9  14   5    5.71    1.33
   5   9 -14    6.59    1.33
  -5   9 -14    6.14    1.19
  -5   9  14    6.12    1.04
  14   5  -9    5.74    1.32
  14   5   9    5.67    1.46
  -9  14  -5    6.63    0.75
   5  -9 -14    6.12    1.25
  -5   9  14    6.56    1.60
   5   9  14    6.28    1.45
   9  14  -5    5.68    1.15
  -9  14   7    8.83    1.79
   9 -14  -7    9.91    0.93
   7   9 -14   10.45    1.55
 -14   7   9    7.54    1.51
   7  -9 -14    9.32    1.44
  -7   9  14   10.68    1.36
  -9  14  -7   12.03    1.75
  14   7  -9   13.98    1.74
  -7   9 -14    8.78    1.38
  14   7   9   10.12    1.75
   9  14  -7   11.41    1.62
 -14  -7  -9    8.52    1.35
   9  14   7    9.56    1.54
   7   9  14    6.25    1.60
  -9  14  -7   12.75    1.13
  -7   9  14   11.97    1.92
  14  -7   9   13.25    1.56
   9  14   7   10.24    1.60
  14   7   9   12.51    1.40
 -14   7   9   11.17    1.69
   7   9  14   12.80    1.91
 -14  -7   9   15.48    1.91
  14  -7  -9   10.63    1.31
 -14   7  -9   10.45    1.37
   9  14  -7    9.78    1.43
  14   9   9  150.33    8.02
   9   9 -14  136.24    7.83
  -9  14   9  144.36    7.61
  14   9   9  152.58    7.45
  14  -9  -9  139.70    7.31
   9  14  -9  131.94    7.73
 -14   9   9  137.50    7.87
 -14   9  -9  137.28    7.56
   9  14  -9  127.72    7.52
 -14   9   9  144.35    7.80
   9  14   9  148.91    7.84
  14   9  -9  132.88    7.84
   9 -14  -9  143.81    7.15
  -9   9  14  144.12    8.14
 -14  -9  -9  145.08    7.34
  -9  14  -9  139.11    7.28
   9  -9 -14  148.40    7.55
   9  14   9  141.06    7.84
   9   9  14  147.65    7.88
   9   9  14  153.79    8.16
  -9   9  14  145.48    7.48
  -9  14  -9  140.63    7.88
  14  -9   9  146.24    7.60
  -9  14   9  134.53    8.08
  -9   9 -14  141.14    7.66
   9 -14 -11   40.99    2.58
 -14  11  -9   37.98    2.98
  -9  14 -11   39.40    3.21
  11  -9 -14   37.84    2.79
  14  11  -9   28.72    2.89
  14 -11   9   36.61    2.75
  11   9  14   38.66    3.08
 -11  -9 -14   36.48    2.32
  -9  14  11   33.05    3.28
  -9  14  11   38.00    2.92
 -14 -11  -9   36.69    2.72
 -14  11   9   39.01    3.13
   9  14  11   42.32    3.24
  14  11   9   37.18    2.88
  -9  14 -11   36.60    2.63
 -11   9  14   34.90    2.90
   9  14  11   43.22    3.23
  14 -11  -9   43.60    2.54
 -11   9  14   37.89    3.26
  14  11   9   34.33    3.04
  11   9 -14   36.15    3.02
  11   9  14   41.80    3.34
   9  14 -11   37.46    3.10
 -14  11   9   42.94    3.42
  11  -9  14   44.34    3.25
  -9  14  13    5.51    1.39
  13   9  14    4.15    1.65
 -14  13   9    7.61    1.67
  -9  14 -13    7.62    1.28
  13   9  14    4.52    1.49
  14  13  -9    7.46    1.29
  13   9 -14    8.22    1.64
  13  -9 -14    7.16    1.31
  14  13  -9    7.63    1.62
 -14  13   9    5.00    1.72
 -13   9  14    4.21    1.54
  -9  14 -13    6.13    1.49
   9  14  13    5.82    1.66
  14 -13  -9    6.07    0.95
   9  14 -13    8.41    1.59
   9  14  13    7.38    1.71
   9 -14 -13    4.28    1.07
  -9  14  13    4.21    1.68
  13  -9  14    7.15    1.60
 -13   9  14    5.23    1.74
  14  13   9    6.15    1.62
 -14  13  -9    5.87    1.52
  14  13   9    4.15    1.37
  10  14   0  219.82   11.16
  10  14   0  206.64   10.79
  14   0  10  207.30   11.13
 -14   0  10  213.73   10.78
 -14   0  10  211.49   11.02
   0  10 -14  220.00   11.07
 -10  14   0  213.09   11.18
   0  10  14  215.46   11.36
 -14   0 -10  216.02   10.83
  14   0 -10  219.07   11.07
   0  10  14  221.26   11.28
  14  -2 -10  428.06   21.84
  14  -2  10  472.69   22.11
  -2  10 -14  438.02   21.94
   2  10  14  422.68   21.98
  10  14  -2  466.90   21.60
 -14   2  10  440.58   21.62
 -10  14  -2  434.15   21.86
  -2  10  14  464.38   22.21
  10  14  -2  473.03   22.12
 -14   2  10  449.28   21.78
 -14  -2  10  430.63   21.74
 -14   2 -10  445.77   21.62
 -14  -2 -10  444.64   21.51
  14   2 -10  429.77   21.97
  -2  10  14  465.46   22.19
  14   2  10  432.35   22.11
  -2  10  14  464.23   21.05
 -10  14   2  481.70   22.11
   2  10 -14  452.91   22.04
  10  14   2  441.42   22.06
   2  10  14  447.84   22.19
  10  14   2  450.27   21.64
  -4  10  14  393.07   20.14
  10  14   4  415.25   19.73
   4  10 -14  411.34   20.10
  14   4 -10  377.74   20.02
 -14  -4 -10  392.23   19.49
 -10  14  -4  427.61   19.29
  14  -4  10  399.10   20.01
  14   4  10  395.96   20.16
 -10  14  -4  392.78   19.86
  14  -4 -10  419.41   19.88
 -14  -4  10  398.93   19.81
   4 -10 -14  403.33   19.85
 -14   4  10  390.98   19.72
   4  10  14  420.31   20.27
  10  14   4  414.83   20.14
  10  14  -4  410.28   20.10
   4  10  14  412.16   20.07
  10  14  -4  408.58   19.60
 -10  14   4  380.45   20.02
  -4  10 -14  425.02   20.01
 -14   4  10  422.80   19.87
  -4  10  14  425.37   19.24
   6  10 -14  265.37   13.87
  14  -6  10  259.77   13.70
 -10  14   6  252.56   13.94
  14   6  10  294.36   13.37
  10  14   6  290.88   14.00
  14  -6 -10  295.76   13.59
  -6  10 -14  284.84   13.74
   6  10  14  259.52   13.79
 -14  -6 -10  256.37   13.29
 -14   6  10  275.08   13.76
 -10  14  -6  274.48   13.79
  14   6 -10  253.12   13.85
  10  14  -6  260.19   13.82
  10  14  -6  266.83   13.45
  14   6  10  291.56   14.11
  -6  10  14  279.85   13.22
 -14  -6  10  275.62   13.74
  10  14   6  291.54   13.71
  -6  10  14  260.75   13.99
 -14   6  10  264.43   13.64
  10 -14  -6  266.84   12.99
 -10  14  -6  275.45   13.16
   6  10  14  277.25   14.06
   6 -10 -14  266.49   13.58
 -10  14  -8   -0.06    1.18
 -10  14   8    2.26    1.52
  10  14   8    2.20    1.25
  14  -8  10    2.01    1.04
  -8  10  14    1.07    1.05
   8  10  14    2.12    1.34
  10 -14  -8    1.73    0.58
 -14  -8 -10    1.75    0.95
  10  14   8    2.75    1.14
 -10  14   8    0.26    1.23
   8  10 -14    0.72    0.93
  14   8 -10    2.05    1.13
 -10  14  -8    2.59    0.73
 -14   8 -10    1.61    0.96
  10  14  -8    0.63    1.01
   8  10  14    0.03    1.18
   8 -10 -14    1.09    0.86
  10  14  -8    0.79    1.13
  -8  10  14    1.56    1.46
  -8  10 -14    1.89    0.95
  14  -8 -10    1.06    0.82
 -14   8  10    1.79    1.21
  14   8  10    1.04    1.00
  14   8  10    2.23    1.17
 -14   8  10    1.26    1.34
  14  10 -10   -0.32    1.04
 -10  14  10   -0.57    1.28
 -14  10  10   -0.69    1.10
 -10  10  14   -1.18    1.07
 -10  10 -14   -0.59    0.87
  10  14 -10    0.17    1.07
 -14  10 -10   -0.21    0.96
  10  10  14   -0.33    1.13
  14 -10 -10   -0.40    0.70
  10  10 -14    0.81    1.07
  14  10  10    1.75    1.20
  10  14  10    0.94    1.14
  10  10  14    0.26    1.24
 -10  14  10    1.00    1.23
  14 -10  10   -0.70    0.92
  10 -14 -10    0.14    0.65
  10  14  10    1.65    1.30
  10 -10 -14    1.27    0.94
 -10  14 -10    0.87    0.77
 -10  10  14    2.21    1.45
 -10  14 -10   -0.41    0.98
 -14 -10 -10    0.34    0.87
 -14  10  10    2.35    1.46
  10  14 -10    1.78    1.01
  14  10  10   -0.41    1.02
 -14  12  10  177.24    9.36
  12  10  14  178.12    9.36
  10  14  12  161.64    9.32
 -10  14 -12  169.95    9.01
  12 -10 -14  176.83    9.08
  14  12  10  181.52    9.19
 -10  14  12  190.86   10.00
 -14  12 -10  167.68    9.30
 -12  10  14  182.73    9.78
  10 -14 -12  177.39    8.87
  10  14 -12  167.02    9.45
 -10  14 -12  188.25    9.57
 -10  14  12  178.15    9.16
  14  12 -10  172.04    9.57
  12  10 -14  165.17    9.47
 -14  12  10  166.83    9.63
  10  14  12  176.34    9.62
  14 -12 -10  163.88    8.77
  14 -12  10  178.89    9.18
  12  10  14  169.19    9.62
  14  12  10  162.63    9.54
 -12  10  14  188.93    9.25
  14   1  11  122.95    6.95
   1  11  14  124.96    6.95
  11  14   1  123.21    6.61
 -14  -1  11  119.37    6.53
  11  14   1  114.00    6.77
 -14  -1 -11  123.86    6.55
  14   1 -11  126.93    6.83
  -1  11  14  129.09    7.19
  -1  11 -14  118.04    6.71
  -1  11  14  118.72    6.90
  14  -1 -11  107.03    6.59
  14  -1  11  130.84    6.95
  -1  11  14  134.15    6.02
 -14   1 -11  117.57    6.57
 -11  14   1  119.62    6.94
   1  11  14  112.38    6.99
 -14  -1  11  124.11    6.82
   1  11 -14  117.43    6.70
  11  14  -1  128.25    6.59
  11  14  -1  128.50    6.88
 -14   1  11  122.90    6.87
 -11  14  -1  126.74    6.91
 -14   1  11  115.21    6.59
 -14  -3  11   20.48    2.18
  -3  11 -14   19.26    1.90
  11  14   3   18.39    1.86
   3  11  14   14.49    2.19
   3  11  14   14.61    1.98
  11  14  -3   18.71    2.03
  11  14  -3   21.34    1.97
  11  14   3   14.44    1.84
 -14   3  11   18.69    2.18
   3  11 -14   21.06    1.98
  -3  11  14   17.93    1.60
 -11  14  -3   11.35    1.79
 -11  14   3   15.77    2.17
 -14  -3 -11   15.34    1.75
 -14   3 -11   15.16    1.78
  14   3 -11   20.41    2.04
  14   3  11   18.45    2.09
  14  -3 -11   21.20    1.92
  -3  11  14   15.86    2.19
  14  -3  11   20.07    2.06
 -14   3  11   17.30    2.01
  11  14   5  188.91    9.95
 -14   5  11  176.54    9.68
 -11  14   5  186.92   10.06
  14  -5 -11  191.65    9.63
  14  -5  11  186.83    9.82
  14   5 -11  187.61    9.93
 -11  14  -5  190.28    9.08
   5  11 -14  176.89    9.79
 -11  14  -5  199.44    9.93
  -5  11  14  187.21    9.21
  14   5  11  202.20   10.13
   5  11  14  176.31    9.87
  11  14  -5  183.83    9.46
 -14  -5 -11  176.99    9.35
  11  14   5  201.11    9.69
  11  14  -5  171.72    9.79
 -14  -5  11  196.55    9.83
 -14   5  11  161.12    9.64
   5 -11 -14  195.62    9.62
   5  11  14  194.60   10.07
  -5  11  14  178.64   10.07
  -5  11 -14  186.97    9.69
  14   7 -11   52.84    3.73
  -7  11  14   54.38    3.23
  11 -14  -7   47.77    2.71
  11  14  -7   51.04    3.38
   7  11 -14   45.76    3.44
 -14   7  11   45.78    3.59
 -11  14  -7   49.88    2.91
  -7  11 -14   48.00    3.35
   7 -11 -14   62.80    3.44
 -14  -7 -11   48.58    3.14
 -11  14  -7   57.31    3.76
 -14   7  11   37.35    3.43
  14  -7  11   60.55    3.67
 -11  14   7   46.34    3.73
  11  14  -7   50.39    3.55
  11  14   7   44.63    3.45
 -11  14   7   53.46    3.68
   7  11  14   48.75    3.63
  14  -7 -11   48.48    3.23
  11  14   7   42.54    3.52
  14   7  11   54.00    3.33
   7  11  14   50.71    3.77
  -7  11  14   46.55    3.80
  14   7  11   53.07    3.72
 -11  14  -9   38.54    2.52
  14   9  11   40.27    2.91
  11  14  -9   37.76    3.15
 -14   9 -11   39.02    2.95
   9  11  14   39.44    3.26
  -9  11  14   44.23    2.99
  11  14   9   41.33    3.14
 -11  14   9   37.91    3.49
  11  14   9   40.95    3.13
   9  11  14   38.55    3.15
  11 -14  -9   37.73    2.37
 -14   9  11   34.48    3.17
  11  14  -9   38.46    2.94
  -9  11  14   39.50    3.56
  14  -9 -11   35.89    2.62
  14  -9  11   43.32    3.00
  -9  11 -14   36.24    2.80
 -11  14  -9   41.45    3.12
 -14   9  11   31.76    3.07
   9  11 -14   39.21    3.14
 -14  -9 -11   38.57    2.64
 -11  14   9   37.41    3.00
   9 -11 -14   36.66    2.72
  14   9  11   36.67    3.12
  14   9 -11   40.60    3.27
 -11  11  14  217.49   10.91
  14 -11 -11  207.31   10.67
 -14  11  11  214.38   11.12
 -14  11 -11  206.12   11.02
  11  11 -14  204.75   11.29
 -11  14  11  224.22   11.04
  11  14 -11  203.51   11.25
  14  11 -11  215.16   11.36
  14  11  11  215.75   10.93
 -11  11  14  204.86   11.49
  11  11  14  215.07   11.15
 -11  14 -11  209.25   11.22
 -14  11  11  204.44   11.37
 -11  11 -14  218.82   11.05
  14 -11  11  227.42   11.10
  14  11  11  211.54   11.47
  11  11  14  229.18   11.59
  11  14  11  221.81   11.16
  11 -14 -11  216.02   10.59
  11 -11 -14  213.23   10.83
  11  14  11  195.67   11.31
 -11  14 -11  210.98   10.75
 -11  14  11  219.74   11.67
  11 -14 -13   31.98    2.43
  14  13  11   36.04    3.23
 -14  13  11   37.08    3.15
  11  14  13   31.00    3.01
 -13  11  14   33.73    2.98
  13 -11 -14   34.82    2.65
  13  11  14   35.37    3.14
 -11  14 -13   37.52    3.17
 -14  13 -11   30.59    2.86
  11  14 -13   31.86    3.04
  14 -13 -11   34.47    2.40
  13  11  14   37.54    3.07
 -11  14  13   31.34    2.97
  11  14  13   37.00    3.14
  14  13  11   39.61    2.99
  13  11 -14   33.38    3.14
 -11  14  13   29.18    3.24
 -14  13 -11   31.82    2.52
 -14  13  11   31.48    3.24
 -13  11  14   33.49    3.23
  14  13 -11   35.26    3.02
 -11  14 -13   33.64    2.58
  12  14   0  209.34   10.42
 -12  14   0  208.39   10.85
  14   0  12  207.18   10.87
  12  14   0  196.20   10.77
   0  12  14  188.68   10.89
  14   0 -12  212.43   10.75
 -14   0 -12  201.42   10.40
   0  12 -14  206.71   10.70
 -14   0  12  210.01   10.56
   0  12  14  214.47    9.83
   0  12  14  212.95   10.89
 -14   0  12  207.64   10.70
 -14   2 -12  269.57   14.03
 -12  14   2  295.21   14.55
 -14   2  12  298.93   14.30
   2  12  14  278.93   14.53
 -12  14  -2  281.17   14.40
 -14  -2 -12  285.73   13.98
  14  -2 -12  293.79   14.36
  12  14   2  287.06   14.04
  14   2  12  268.39   14.50
 -14  -2  12  288.78   14.31
  -2  12  14  314.29   13.62
   2  12 -14  279.75   14.38
  -2  12  14  283.50   14.50
   2  12  14  266.65   14.51
  12  14  -2  295.21   14.03
  12  14  -2  275.76   14.49
  12  14   2  289.15   14.56
  14  -2  12  283.35   14.50
  14   2 -12  286.31   14.45
  -2  12 -14  281.23   14.32
 -14   2  12  288.43   14.24
  -2  12  14  277.51   14.65
   4  12  14  120.49    6.99
   4  12 -14  123.63    6.91
 -14   4  12  118.84    6.82
 -12  14  -4  119.12    6.93
 -14  -4 -12  122.97    6.49
  12  14  -4  132.40    6.62
 -14   4  12  116.24    6.82
  14   4 -12  124.12    6.94
 -12  14   4  129.84    7.14
   4 -12 -14  110.42    6.56
  12  14   4  122.88    6.66
  14   4  12  118.43    7.08
  14  -4 -12  124.46    6.74
  -4  12  14  130.13    6.31
  -4  12  14  122.98    7.28
 -12  14  -4  115.58    6.04
 -14  -4  12  121.65    6.87
  -4  12 -14  117.54    6.70
  12  14   4  117.88    6.98
  12  14  -4  133.18    7.09
   4  12  14  125.06    7.15
  14  -4  12  133.32    7.02
 -14  -6 -12  221.71   11.38
 -12  14  -6  218.55   11.87
 -14   6  12  238.74   11.84
  12  14  -6  248.76   12.15
 -12  14   6  225.61   12.16
  12  14  -6  242.83   11.59
  12 -14  -6  229.57   11.08
 -12  14   6  238.63   11.93
  -6  12 -14  228.66   11.78
 -12  14  -6  222.42   11.25
  12  14   6  222.27   12.01
  14  -6 -12  241.62   11.74
  14   6  12  224.13   11.53
  -6  12  14  213.63   12.15
   6  12 -14  248.56   12.11
   6 -12 -14  213.71   11.59
   6  12  14  229.76   12.05
  12  14   6  236.92   11.71
  14   6 -12  257.21   12.22
  14   6  12  220.82   12.16
  14  -6  12  223.61   11.93
   6  12  14  244.94   12.23
  -6  12  14  235.53   11.39
 -14   6  12  218.31   11.89
  14  -8 -12  132.53    6.94
 -14   8  12  125.17    7.16
  14   8  12  139.74    7.06
  14   8  12  128.37    7.52
  -8  12  14  128.57    7.70
  12  14  -8  128.99    6.98
   8 -12 -14  125.22    6.90
 -12  14   8  120.51    7.51
   8  12  14  125.06    7.34
  12  14   8  132.51    7.45
  12 -14  -8  127.75    6.49
 -12  14  -8  121.70    7.22
 -12  14   8  135.84    7.30
 -12  14  -8  130.22    6.68
  -8  12 -14  123.81    7.01
  14  -8  12  136.50    7.30
  12  14  -8  133.80    7.44
  14   8 -12  138.02    7.52
  -8  12  14  135.61    6.93
   8  12 -14  131.63    7.39
  12  14   8  134.90    7.15
 -14   8  12  125.36    7.40
 -14  -8 -12  127.81    6.72
   8  12  14  125.64    7.43
  14  10 -12  171.31    9.54
  14  10  12  165.73    9.58
 -10  12 -14  171.93    9.17
  14 -10  12  186.88    9.42
  12  14  10  174.24    9.58
 -14  10 -12  171.83    9.26
 -14  10  12  175.51    9.65
 -12  14 -10  177.79    9.48
 -12  14  10  177.70    9.84
  12  14 -10  166.47    9.52
 -14  10  12  183.63    9.36
 -12  14 -10  167.73    8.89
  12  14 -10  172.60    9.06
 -10  12  14  163.59    9.68
 -10  12  14  187.20    9.16
  14 -10 -12  173.34    8.97
  12 -14 -10  171.25    8.71
 -12  14  10  183.88    9.36
 -14 -10 -12  181.24    8.76
  10  12  14  177.33    9.43
  12  14  10  165.44    9.20
  14  10  12  183.86    9.22
  10  12 -14  165.26    9.44
  10  12  14  182.42    9.70
  10 -12 -14  168.26    8.99
 -12  14  12    0.91    1.40
 -12  12  14   -1.05    1.15
  12  14  12    0.99    1.31
 -14  12 -12    1.29    1.16
 -14  12  12   -3.30    1.18
  12 -14 -12   -0.94    0.76
  12 -12 -14    0.22    0.84
  12  12  14    0.43    1.23
  12  14 -12   -0.53    1.01
 -12  14 -12    0.18    1.14
  12  14  12    1.49    1.25
  14 -12 -12    0.65    0.75
  12  12  14    0.56    1.38
 -12  14  12   -1.63    1.43
  14  12  12   -0.55    1.09
 -14  12  12    1.16    1.49
  14  12 -12    0.64    1.19
  14  12  12    0.69    1.29
 -12  12  14   -0.37    1.33
 -12  12 -14    0.39    0.86
  12  12 -14   -0.93    1.13
 -12  14 -12    0.54    0.84
   1  13  14    3.93    0.68
  13  14   1    3.85    1.08
 -14  -1  13    6.42    1.34
 -14   1  13    2.83    1.31
 -14  -1 -13    3.89    1.03
  14   1  13    3.53    1.39
  -1  13 -14    2.84    1.06
  13  14   1    1.63    1.17
   1  13 -14    4.74    1.19
   1  13  14    2.41    1.21
  13  14  -1    4.82    1.30
  14   1 -13    6.44    1.40
  14  -1 -13    2.65    1.09
 -13  14   1    2.86    1.28
  -1  13  14    2.85    1.27
  -1  13  14    3.19    0.79
  -1  13  14    4.49    1.63
  13  14  -1    6.75    1.19
 -14   1  13    4.97    1.34
 -14   1 -13    2.78    0.95
 -14  -1  13    4.68    1.38
 -13  14  -1    2.43    1.25
  14  -1  13    5.13    1.40
   1  13  14    2.07    1.38
 -14  -3  13   48.40    3.47
 -14  -3 -13   46.01    3.05
  13  14  -3   46.25    3.03
  14   3  13   48.36    3.58
 -14   3  13   41.47    3.30
   3  13  14   44.12    3.35
  -3  13  14   45.76    3.78
  -3  13  14   54.64    2.85
 -13  14  -3   46.51    3.40
  14  -3 -13   48.58    3.26
  14  -3  13   40.90    3.34
  13  14  -3   39.78    3.25
   3  13  14   49.36    3.66
 -14   3  13   46.27    3.45
  13  14   3   47.89    3.46
  14   3 -13   44.03    3.35
 -13  14   3   43.93    3.50
   3  13 -14   45.77    3.22
  -3  13 -14   43.23    3.12
  -3  13  14   44.89    3.30
  13  14   3   42.49    3.04
  14   5 -13   95.94    6.01
   5  13  14  103.56    6.14
  13  14  -5   96.80    6.09
  14  -5  13  103.64    6.10
   5 -13 -14  109.65    5.76
   5  13 -14  102.95    6.06
  -5  13 -14  107.91    5.90
 -13  14   5  110.49    6.14
  14   5  13  102.95    6.30
  -5  13  14  107.56    5.54
  13  14   5  105.31    5.81
 -14   5  13  103.54    5.99
 -13  14  -5  101.74    6.05
 -13  14  -5  104.18    5.28
 -13  14   5  109.82    6.39
 -14  -5 -13  103.08    5.56
 -14  -5  13   96.97    6.01
  -5  13  14  101.92    6.40
   5  13  14   99.86    6.20
 -14   5  13  100.21    6.05
  13  14  -5  100.35    5.66
  13  14   5  110.55    6.22
  14  -5 -13  101.41    5.81
 -13  14   7   23.98    2.52
 -14   7  13   24.54    2.49
  13  14  -7   23.85    2.15
  13  14  -7   20.06    2.31
  13  14   7   19.39    2.36
  -7  13 -14   19.71    2.03
   7 -13 -14   27.38    2.14
 -13  14   7   25.97    2.76
 -14  -7 -13   26.26    2.11
  14   7  13   27.50    2.69
  14  -7 -13   21.71    2.09
  -7  13  14   30.86    2.33
  13  14   7   25.10    2.34
  -7  13  14   23.12    2.74
   7  13  14   23.99    2.59
 -14   7  13   19.65    2.40
 -13  14  -7   24.74    2.49
  14   7  13   25.03    2.37
 -13  14  -7   25.46    1.85
   7  13  14   23.59    2.55
  14   7 -13   25.38    2.48
  14  -7  13   25.65    2.46
   7  13 -14   24.78    2.44
  14  -9  13    6.62    1.52
  13 -14  -9    7.16    0.92
 -13  14  -9    6.15    1.61
 -13  14   9    6.12    1.90
  14  -9 -13    5.78    1.22
  13  14   9    6.91    1.60
  13  14  -9    6.93    1.37
  13  14   9    7.26    1.54
  14   9  13    5.16    1.47
  -9  13  14    7.90    1.96
  -9  13  14    6.95    1.46
 -13  14  -9    7.33    1.10
   9  13  14    6.88    1.58
  -9  13 -14    5.06    1.18
   9 -13 -14    5.57    1.23
   9  13 -14    5.97    1.54
  14   9 -13    7.83    1.62
   9  13  14    4.07    1.58
  13  14  -9    4.50    1.54
 -14   9  13    5.82    1.65
 -13  14   9    6.00    1.57
 -14   9  13    4.15    1.57
  14   9  13    7.93    1.72
 -14  -9 -13    5.15    1.14
 -13  14 -11   35.82    2.54
  13  14  11   32.53    2.92
  14  11  13   34.99    2.82
  11  13 -14   31.74    3.04
  11  13  14   30.29    2.98
  13 -14 -11   29.55    2.26
 -14  11  13   28.82    3.12
 -13  14 -11   29.24    2.77
  13  14 -11   34.25    2.77
 -14  11 -13   34.95    2.91
 -14  11  13   35.06    3.04
 -13  14  11   36.60    3.11
 -11  13  14   33.36    2.90
 -11  13 -14   33.59    2.63
  11 -13 -14   35.90    2.51
  11  13  14   34.49    3.04
  13  14 -11   31.04    3.02
  13  14  11   35.41    3.05
  14 -11 -13   37.54    2.60
  14 -11  13   31.22    2.93
  14  11 -13   28.70    2.87
  14  11  13   36.29    3.29
 -11  13  14   30.97    3.26
 -11  13 -14   35.98    2.98
 -13  14  11   29.46    3.26
 -13  13  14  128.21    6.80
 -14  13  13  124.41    6.86
 -13  13 -14  115.69    6.86
 -13  13  14  114.02    7.27
 -13  14 -13  113.59    6.88
 -13  14  13  103.77    7.19
  13  13  14  119.07    6.76
  13  14  13  116.04    6.75
  14  13  13  114.80    6.71
 -14  13 -13  109.20    6.78
 -14  13  13  116.63    7.23
 -13  13 -14  115.88    6.53
 -13  14 -13  126.10    6.53
  13 -14 -13  105.61    6.18
  13 -13 -14  123.51    6.39
  13  13 -14  120.38    7.05
  13  13  14  113.52    7.20
  13  14 -13  121.27    7.12
  13  14  13  126.86    7.30
  14 -13 -13  111.94    6.24
  14  13 -13  109.81    6.94
  14  13  13  119.90    7.26
 -13  14  13  117.67    6.75
 -14  13 -13  112.47    6.50
  14   0 -14  183.17    9.52
  14   0  14  172.05    9.63
   0  14 -14  174.80    9.37
 -14   0 -14  164.01    9.04
 -14   0  14  189.60    9.49
   0  14  14  187.55    8.65
 -14  14   0  182.59    9.57
  14  14   0  169.14    9.53
   0  14  14  167.33    9.46
 -14   0  14  175.44    9.36
   0  14  14  175.45    9.84
  14  14   0  192.28    9.12
  14  14   2    0.67    0.99
  14  14   2    2.37    1.01
 -14   2  14    0.16    1.22
  -2  14  14    0.24    0.71
  14   2  14   -0.14    1.07
  14  14  -2    1.10    1.15
 -14   2  14    0.29    1.07
 -14  14  -2    0.75    1.10
  14  -2  14    1.25    1.15
  14   2 -14    0.72    0.91
   2  14  14   -0.18    0.91
  14  -2 -14   -0.09    0.83
  -2  14 -14    0.36    0.77
  -2  14  14    0.36    0.95
   2  14 -14   -0.11    0.78
 -14  -2 -14    0.96    0.82
 -14  -2  14   -1.12    1.12
 -14   2 -14    0.06    0.83
 -14  14   2    0.29    1.08
  -2  14  14    0.20    1.40
   2  14  14   -0.40    1.21
  14  14  -2   -0.18    0.75
 -14   4  14   75.61    4.78
 -14  14   4   70.06    4.82
  -4  14  14   76.84    4.26
 -14  14   4   74.42    4.96
  14   4  14   76.32    5.04
  14  14  -4   78.85    4.88
 -14  -4 -14   70.84    4.31
  14  14   4   85.26    4.57
   4  14  14   68.08    4.70
  14  -4 -14   76.78    4.62
  14  -4  14   73.42    4.86
  14   4 -14   72.59    4.78
   4 -14 -14   73.00    4.46
   4  14 -14   78.94    4.74
  14  14   4   80.99    4.91
 -14  -4  14   81.53    4.95
  -4  14 -14   82.52    4.61
 -14   4  14   79.88    4.89
 -14  14  -4   70.75    4.74
  14  14  -4   81.32    4.47
  -4  14  14   74.92    5.24
   4  14  14   66.48    4.89
  14   6  14   -0.37    1.10
  14  14  -6   -1.26    0.99
 -14   6  14    0.59    1.21
 -14  14  -6   -0.12    0.89
 -14  14   6   -0.64    1.08
  -6  14  14   -0.37    1.17
   6  14  14   -0.48    1.12
  14  -6 -14   -0.24    0.84
  14  -6  14   -0.22    1.09
  14   6 -14   -0.56    0.93
  14  14  -6    0.00    0.80
  14  14   6   -0.36    0.93
  14   6  14   -1.65    1.18
  -6  14 -14   -0.96    0.67
   6 -14 -14   -0.02    0.82
   6  14 -14    0.37    0.99
   6  14  14   -0.39    1.02
 -14  -6 -14    0.02    0.83
 -14   6  14    0.72    1.30
 -14  14   6    0.41    1.21
  -6  14  14    0.92    0.97
  14  14   6    0.51    1.13
   8  14  14  137.87    7.95
  14   8  14  134.75    7.60
  14  14  -8  143.70    7.42
  14  14   8  143.95    7.58
 -14  14  -8  139.57    7.83
  -8  14  14  139.24    8.22
 -14  14  -8  138.51    7.21
  -8  14 -14  132.59    7.46
   8 -14 -14  138.77    7.37
   8  14 -14  141.41    7.90
   8  14  14  130.74    7.92
  14  -8 -14  136.40    7.49
  14  -8  14  134.22    7.80
 -14  14   8  148.46    8.23
 -14  -8 -14  138.34    7.14
 -14   8  14  136.85    7.63
 -14  14   8  141.64    7.86
  -8  14  14  148.09    7.47
  14   8 -14  150.49    8.11
  14   8  14  132.93    8.06
  14  14  -8  154.94    8.12
  14  14   8  139.34    8.02
 -14   8  14  133.73    7.94
 -10  14 -14    0.11    0.87
 -14  14 -10    0.18    0.82
  10  14 -14   -0.26    1.08
  10  14  14   -0.32    1.31
  14 -10 -14    0.19    0.93
  14 -10  14    2.02    1.32
  14  10 -14    0.11    1.04
  14  10  14    0.27    1.29
  14  14 -10   -0.09    1.02
 -10  14  14    1.18    1.29
  14  14  10   -0.73    1.11
 -14  14  10   -1.06    1.34
 -10  14 -14    0.44    1.19
 -10  14  14   -0.31    1.43
  10  14  14    1.73    1.42
  14  10  14    2.13    1.34
 -14  10  14    0.55    1.37
 -14  14  10    0.36    1.39
 -14  10  14   -1.64    1.21
 -14  14 -10   -0.44    1.03
  10 -14 -14    0.58    0.92
  14  14 -10    0.68    0.89
  14  14  10    1.81    1.19
  14  14 -12   39.04    3.57
  14 -12 -14   40.48    2.89
  14  12  14   43.61    3.34
 -14  12 -14   45.03    3.24
  14  14  12   37.58    3.32
 -12  14  14   42.02    3.41
  12  14  14   45.79    3.50
  14  12 -14   37.78    3.40
  14  12  14   46.09    3.72
 -14  14 -12   43.08    2.98
 -14  12  14   37.24    3.35
 -14  14  12   41.82    3.53
  12 -14 -14   41.66    2.91
  12  14 -14   40.25    3.59
  14  14  12   39.57    3.54
 -12  14  14   47.11    4.05
 -14  12 -14   43.23    3.41
 -14  12  14   36.96    3.52
 -14  14 -12   42.34    3.46
 -14  14  12   38.84    3.80
 -12  14 -14   40.28    3.46
  12  14  14   44.49    3.86
 -12  14 -14   37.75    3.02
  14  14  14    2.10    1.80
  14  14 -14   -1.23    1.31
 -14  14  14   -0.98    1.63
 -14  14 -14    0.11    1.06
  14  14  14   -0.13    1.43
 -14  14 -14    0.89    1.33
 -14  14  14   -0.69    1.50
   0  15  -1  327.08   15.72
   0  15   1  321.85   15.76
   1   0 -15  316.80   15.77
 -15   1   0  303.16   14.91
  -1   0  15  308.19   15.68
  15  -1   0  311.00   15.59
 -15  -1   0  317.96   15.58
 -15   1   0  297.50   15.53
  -1   0 -15  321.61   15.79
   0  15  -1  330.03   15.35
  15   1   0  325.86   15.71
   0  15   1  315.59   15.32
  -3   0  15    3.06    1.21
   0  15   3    2.02    0.71
  15  -3   0    1.67    0.78
 -15  -3   0    2.03    1.09
   0  15   3    2.22    1.11
  15   3   0    2.63    0.96
 -15   3   0    2.72    0.69
   0  15  -3    3.10    0.72
   3   0 -15    2.33    1.04
   0  15  -3    2.53    1.08
 -15   3   0    2.29    1.10
   0  15  -5  406.53   19.01
 -15  -5   0  400.72   19.11
 -15   5   0  389.74   19.18
 -15   5   0  403.52   18.78
   0  15  -5  382.60   19.15
   5   0  15  395.24   19.64
  15   5   0  413.04   19.45
   0  15   5  383.70   19.34
  -5   0  15  379.23   19.21
   0  15   5  385.93   18.98
   5   0 -15  392.48   19.35
  15  -5   0  380.64   18.98
   7   0 -15   61.75    3.80
   7   0  15   51.96    3.96
  -7   0  15   58.14    3.91
  15  -7   0   55.94    3.32
   0  15   7   52.51    3.92
 -15   7   0   50.20    3.44
   0  15  -7   59.09    3.43
 -15  -7   0   67.29    3.85
   0  15   7   52.45    3.39
  15   7   0   57.13    3.77
 -15   7   0   53.13    3.79
   0  15  -7   61.37    3.95
  15   9   0  174.93    9.27
  15  -9   0  169.44    8.56
   0  15   9  158.49    8.86
  -9   0  15  186.26    8.89
 -15   9   0  161.27    8.86
  -9   0  15  176.29    9.20
 -15  -9   0  175.96    8.97
   0  15  -9  184.05    9.24
   9   0 -15  174.63    9.11
   9   0  15  166.59    9.35
   0  15  -9  166.55    8.86
  15   9   0  174.92    8.34
   0  15   9  173.86    9.45
 -15   9   0  166.87    9.15
  15  11   0   30.57    2.14
   0  15  11   35.56    3.08
  15  11   0   30.73    2.68
   0  15 -11   30.97    2.68
   0  15  11   34.40    2.58
  11   0 -15   31.98    2.60
 -11   0  15   29.44    2.60
 -15  11   0   31.63    2.63
 -15  11   0   38.55    3.01
   0  15 -11   30.27    2.43
  15 -11   0   34.85    2.08
  11   0  15   32.89    2.95
 -11   0  15   26.79    2.70
 -13   0  15   93.02    5.63
 -13   0  15   91.74    5.52
   0  15 -13   99.85    5.52
  15  13   0   87.49    5.64
  13   0 -15  101.40    5.72
  15  13   0   96.86    5.17
 -13   0 -15   96.52    5.26
 -15  13   0   92.97    5.66
   0  15  13  100.84    5.65
   0  15  13   88.38    5.91
  13   0  15   97.45    5.89
   1  15   0  305.31   15.60
  15   0   1  308.57   15.58
   0   1  15  316.58   15.70
 -15   0   1  319.29   15.57
  -1  15   0  303.42   15.64
 -15   0  -1  299.15   14.78
 -15   0  -1  302.02   15.50
   0   1 -15  320.78   15.73
 -15   0   1  332.77   14.84
  -1  15   0  328.34   15.26
   1  15   0  325.34   15.36
   0  -1 -15  315.46   15.74
  15   0  -1  323.73   15.61
   1  15  -2  474.57   22.22
  15   2   1  463.12   22.52
   1  15   2  480.83   22.51
 -15  -2   1  462.45   22.30
  -2   1  15  475.85   22.50
   1  15   2  476.56   22.22
 -15   2  -1  462.25   21.69
   1  15  -2  468.03   22.37
   2   1  15  452.56   22.37
  -1  15   2  466.19   22.50
  -2   1 -15  453.03   22.56
   2  -1 -15  452.34   22.55
   2   1 -15  446.48   22.55
  -1  15  -2  453.85   22.35
  -2  -1 -15  463.59   22.59
  -1  15  -2  459.85   22.10
 -15   2  -1  453.39   22.27
  15  -2  -1  458.89   22.34
 -15   2   1  467.86   22.33
  15  -2   1  448.03   22.34
 -15   2   1  467.97   21.74
  15   2  -1  473.24   22.53
  -1  15   2  461.59   22.08
 -15  -2  -1  446.40   22.23
   4   1  15   91.00    5.52
  15   4   1   88.46    5.26
   1  15   4   85.07    5.39
   1  15  -4   96.17    5.01
 -15  -4  -1   97.58    5.37
  15  -4  -1   84.35    4.96
   1  15  -4   91.61    5.30
 -15  -4   1   91.68    5.31
 -15   4  -1   88.60    5.31
  -1  15  -4   92.05    4.86
  -1  15   4   96.85    4.88
  -1  15   4   92.68    5.51
  15  -4   1   98.55    5.08
  -4   1  15   98.94    5.54
   1  15   4   89.69    4.95
 -15   4   1   92.12    4.88
   4  -1  15   88.04    5.57
 -15   4  -1   92.05    4.83
   4   1 -15   95.37    5.32
  -1  15  -4   90.94    5.33
   4  -1 -15   88.46    5.28
  15   4  -1   93.19    5.34
   4   1  15   89.93    5.38
 -15   4   1   95.02    5.39
  15   6  -1  492.61   24.64
  -1  15   6  512.57   24.27
   1  15  -6  499.46   24.32
  15  -6   1  514.98   24.27
  -6  -1  15  530.00   24.49
   6  -1  15  482.72   24.83
 -15   6   1  503.68   24.04
   1  15   6  521.05   24.37
  -1  15   6  510.61   24.65
   1  15   6  489.76   24.55
 -15  -6  -1  508.05   24.25
  -1  15  -6  506.13   24.39
  15  -6  -1  512.95   24.24
 -15   6  -1  512.91   24.41
   6   1 -15  510.42   24.66
   6   1  15  498.89   24.86
   6  -1 -15  509.31   24.62
  -1  15  -6  504.75   24.24
  15   6   1  477.95   24.63
   1  15  -6  502.80   24.35
 -15   6   1  500.90   24.39
 -15   6  -1  512.90   24.00
  15   8  -1  195.17    9.33
   1  15   8  189.11   10.37
 -15   8  -1  194.66   10.21
  -1  15   8  203.79    9.95
  15  -8  -1  210.32    9.75
   1  15   8  199.79   10.00
   8  -1 -15  190.04   10.15
  15   8   1  196.98    9.34
   1  15  -8  196.99   10.20
  15   8   1  187.26   10.29
 -15   8  -1  188.92    9.89
   1  15  -8  184.77    9.91
   8   1 -15  200.46   10.26
  -1  15  -8  187.14    9.84
 -15  -8   1  198.45   10.07
  -8  -1  15  207.29   10.29
   8   1  15  190.62   10.46
  -1  15  -8  192.28   10.20
  -8   1  15  182.05    9.76
 -15   8   1  192.33    9.94
  15  -8   1  198.76    9.73
  -8   1  15  197.67   10.29
   8  -1  15  201.78   10.47
 -15   8   1  203.39   10.28
 -15  -8  -1  197.45   10.02
  -1  15   8  204.63   10.57
  15   8  -1  191.48   10.26
   1  15 -10   56.18    3.64
  -1  15 -10   46.46    3.11
 -15  10   1   47.70    3.31
 -10  -1  15   47.58    3.39
  15  10  -1   49.68    3.52
 -15 -10  -1   45.35    3.28
  -1  15 -10   43.65    3.37
  10   1 -15   51.05    3.39
 -10  -1  15   48.71    3.29
   1  15 -10   53.18    3.29
  -1  15  10   52.63    3.93
  10  -1  15   46.50    3.64
  15 -10  -1   50.43    2.79
   1  15  10   44.50    3.73
  15 -10   1   46.39    2.81
 -10   1  15   49.64    3.57
  10  -1 -15   43.69    3.30
   1  15  10   40.40    3.09
 -10   1  15   48.88    3.30
  10   1  15   40.82    3.44
 -15  10   1   47.44    3.56
  15  10   1   42.57    3.34
 -15  10  -1   47.47    3.27
  -1  15  10   45.46    3.15
 -15 -10   1   57.47    3.49
 -15  10  -1   47.53    3.44
  15  10  -1   48.54    2.77
  15  10   1   47.24    2.77
 -12   1  15    6.76    1.57
 -15  12  -1    6.16    1.48
   1  15  12    5.36    1.30
  -1  15 -12    5.35    1.37
 -15  12   1    8.27    1.56
  15 -12   1   10.44    0.99
   1  15 -12    7.91    1.32
  15  12   1    7.91    1.55
  12  -1 -15    5.55    1.28
  -1  15  12   10.37    1.46
 -15  12   1    9.48    1.71
  15  12  -1    8.40    1.15
  12   1  15    9.88    1.78
  12   1 -15    9.11    1.49
 -12  -1  15   10.96    1.70
 -12  -1  15    6.54    1.56
  -1  15 -12    5.76    1.19
   1  15  12   10.85    1.93
  15 -12  -1    9.46    0.91
 -12  -1 -15   10.05    1.25
   1  15 -12   11.49    1.63
 -12   1  15    5.26    1.41
  15  12  -1    9.51    1.61
  15  12   1    7.19    1.09
  -1  15  12   10.01    2.05
  12  -1  15   11.30    1.82
  14   1  15   38.36    3.21
  14  -1 -15   32.62    2.81
 -14   1 -15   36.20    2.63
   1  15 -14   32.64    2.69
  15  14   1   31.68    2.85
  15  14   1   33.07    2.49
 -15  14   1   31.21    2.90
  -1  15  14   36.88    3.34
 -14   1  15   34.69    2.89
  15  14  -1   28.95    2.78
 -14  -1 -15   35.17    2.57
 -14   1  15   34.45    2.92
  -1  15  14   39.02    2.30
  14  -1  15   31.73    2.89
   1  15  14   33.71    3.33
 -15  14  -1   36.03    2.96
  -1  15  14   34.17    2.84
 -14  -1  15   36.06    2.97
  15  14  -1   37.19    2.57
  -1  15 -14   36.82    2.71
  14   1 -15   36.00    2.95
   1  15  14   33.03    2.80
 -14  -1  15   35.70    2.88
 -15   1   2  442.04   22.16
  15  -1  -2  454.46   22.25
  15   1   2  471.57   22.38
   2  15  -1  442.17   22.16
  -1  -2 -15  461.15   22.44
  -2  15  -1  487.97   21.93
  -2  15   1  480.12   21.91
   1  -2 -15  472.95   22.47
 -15  -1   2  455.46   22.16
 -15   1  -2  456.09   22.14
   2  15  -1  464.27   22.12
  15  -1   2  460.36   22.28
  15   1  -2  432.39   22.26
  -1   2 -15  455.90   22.45
 -15  -1  -2  460.17   22.15
 -15   1   2  465.06   21.57
  -2  15   1  458.03   22.34
   1   2 -15  453.24   22.43
   2  15   1  466.58   22.13
   2  15   1  431.71   22.19
  -1   2  15  446.29   22.29
   1   2  15  474.34   22.36
 -15   1  -2  467.35   21.50
   3   2  15   36.52    2.96
   2  15  -3   34.91    2.78
 -15  -3   2   37.33    2.88
   3  -2 -15   33.32    2.63
  -3   2  15   32.39    2.81
  15  -3  -2   42.55    2.59
  -2  15  -3   36.51    2.80
 -15   3  -2   38.02    2.83
   3   2  15   34.63    2.85
   2  15   3   39.88    2.51
 -15  -3  -2   38.38    2.78
 -15   3   2   35.06    2.82
  -2  15   3   32.55    2.86
  15   3   2   43.48    2.87
  15  -3   2   41.23    2.59
  15   3  -2   36.41    2.67
  -3   2 -15   40.86    2.77
   2  15   3   38.71    2.92
   2  15  -3   35.24    2.42
 -15   3   2   40.09    2.40
   3   2 -15   36.00    2.73
  -2  15   3   35.42    2.24
 -15   3  -2   38.59    2.28
  -2  15  -3   37.08    2.25
   5   2 -15  180.90    9.78
  15   5  -2  167.95    9.68
   5  -2  15  170.48    9.93
  15  -5   2  182.52    9.44
  -2  15   5  188.04    9.99
   5   2  15  210.72   10.17
  -5   2  15  184.93    9.86
  -2  15  -5  196.84    9.34
   2  15  -5  184.36    9.50
  -2  15   5  186.98    9.32
   5  -2 -15  189.42    9.76
 -15   5   2  175.05    9.70
  -2  15  -5  194.00    9.80
   2  15   5  198.46    9.52
   5   2  15  199.05    9.85
 -15  -5   2  187.18    9.70
 -15   5  -2  198.30    9.81
 -15  -5  -2  188.55    9.62
 -15   5  -2  187.57    9.28
   2  15   5  196.20    9.95
   2  15  -5  181.92    9.70
  15  -5  -2  193.64    9.46
  15   5   2  183.34    9.78
 -15   5   2  178.54    9.36
  15   7  -2  128.21    7.60
  -7   2  15  144.09    7.84
  15  -7  -2  144.04    7.22
  15   7  -2  137.54    6.78
   2  15  -7  134.99    7.40
  -2  15  -7  147.16    7.73
  -2  15  -7  148.34    7.30
 -15  -7   2  136.25    7.55
 -15   7  -2  146.26    7.71
   7   2  15  149.30    7.95
  15  -7   2  141.80    7.26
   2  15   7  142.25    7.44
   2  15  -7  140.19    7.61
   2  15   7  145.47    7.93
 -15   7   2  140.10    7.39
  -7   2  15  145.08    7.26
   7  -2 -15  156.34    7.71
  -2  15   7  144.44    7.31
 -15   7   2  127.11    7.62
 -15  -7  -2  156.49    7.61
  -2  15   7  135.17    7.88
   7  -2  15  132.75    7.88
   7   2 -15  127.10    7.57
  15   7   2  135.88    7.69
 -15   7  -2  148.14    7.35
 -15   9  -2  128.39    6.72
  -9   2  15  111.74    6.53
   9   2 -15  124.28    6.90
  15  -9   2  131.79    6.42
 -15  -9   2  128.71    6.85
  -2  15   9  123.92    6.64
  15   9   2  130.74    6.20
 -15  -9  -2  134.94    6.82
  -2  15   9  134.98    7.34
   9   2  15  120.48    7.09
  15  -9  -2  123.16    6.33
   9  -2 -15  130.55    6.87
  15   9  -2  112.93    6.89
   2  15   9  119.23    7.11
   9  -2  15  115.66    7.03
   2  15   9  127.53    6.75
  -9   2  15  123.05    7.07
  -9  -2 -15  119.56    6.27
 -15   9   2  120.12    6.74
 -15   9   2  122.51    6.99
  -2  15  -9  121.32    6.56
   2  15  -9  125.36    6.70
  15   9  -2  128.03    6.18
  15   9   2  130.62    7.08
  -2  15  -9  125.69    6.96
   2  15  -9  116.52    6.81
 -15   9  -2  123.97    6.95
  15  11   2   60.07    4.05
  11   2  15   64.01    4.30
  15 -11   2   64.27    3.42
  15 -11  -2   61.99    3.30
 -15  11  -2   55.51    3.83
   2  15 -11   57.44    3.94
 -11  -2 -15   64.84    3.54
  -2  15 -11   57.37    3.71
  -2  15  11   63.53    4.44
   2  15 -11   52.08    3.74
   2  15  11   63.07    3.96
 -15 -11  -2   63.38    3.88
  11   2 -15   55.69    3.97
 -11   2  15   58.63    3.88
   2  15  11   65.77    4.49
  15  11  -2   53.21    3.37
  -2  15  11   60.06    3.80
  15  11  -2   54.15    3.94
  15  11   2   57.71    3.44
  -2  15 -11   57.61    4.03
  11  -2 -15   63.51    3.99
  11  -2  15   60.34    4.24
 -11   2  15   61.33    4.20
 -15  11   2   69.03    4.14
 -15  11   2   66.75    4.23
 -13  -2  15    0.61    1.33
   2  15 -13    0.70    0.85
   2  15  13   -1.39    1.11
 -13  -2 -15    1.48    0.84
 -15  13  -2    0.25    0.96
[truncated: 2,626,391 more chars]
